# Supplementary material for: 4-(1,3-Thia­zolidin-2-yl)phenol
Source: Acta Crystallogr Sect E Struct Rep Online. 2009 Oct 23;65(Pt 11):o2799. doi: 10.1107/S1600536809042135 (PMC2971304; doi:10.1107/S1600536809042135)
Supplement: Supplementary file 2 [file e-65-o2799-Isup2.hkl]

# 
# h,k,l, Fc-squared, Fo-squared, sigma(Fo-squared) and status flag 
# 
data_I
_shelx_title ' aa in Pbca' 
_shelx_refln_list_code          4 
_shelx_F_calc_maximum      180.45 
_exptl_crystal_F_000       768.00 
_reflns_d_resolution_high  0.7816 
 
loop_ 
 _symmetry_equiv_pos_as_xyz 
 'x, y, z' 
 '-x+1/2, -y, z+1/2' 
 '-x, y+1/2, -z+1/2' 
 'x+1/2, -y+1/2, -z' 
 '-x, -y, -z' 
 'x-1/2, y, -z-1/2' 
 'x, -y-1/2, z-1/2' 
 '-x-1/2, y-1/2, z' 
 
_cell_length_a    12.3638 
_cell_length_b     8.9683 
_cell_length_c    15.8249 
_cell_angle_alpha  90.000 
_cell_angle_beta   90.000 
_cell_angle_gamma  90.000 
 
_shelx_F_squared_multiplier     1.000 
 
loop_ 
 _refln_index_h 
 _refln_index_k 
 _refln_index_l 
 _refln_F_squared_calc 
 _refln_F_squared_meas 
 _refln_F_squared_sigma 
 _refln_observed_status 
   2   0   0     5389.76     5951.74    101.75 o 
   4   0   0     6124.93     6420.99    110.45 o 
   6   0   0     5250.32     2961.67     53.45 o 
   8   0   0      919.15      522.07     15.63 o 
  10   0   0     1982.02     2091.67     45.44 o 
  12   0   0       14.41        8.76      5.06 o 
   2   1   0      169.49      174.71      6.66 o 
   4   1   0      178.33      213.05      3.15 o 
   6   1   0     2622.00     2789.30     23.36 o 
   8   1   0     1170.64     1079.95     25.06 o 
  10   1   0        0.77        0.09      2.16 o 
  12   1   0      485.09      496.90      9.61 o 
  14   1   0     1070.46     1155.64     33.43 o 
   0   2   0    32560.80    33913.50    554.02 o 
   2   2   0     6082.75     6588.65    140.02 o 
   4   2   0     4333.59     4681.12     40.80 o 
   6   2   0     1779.59     1940.41     17.25 o 
   8   2   0       23.85       17.03      2.14 o 
  10   2   0       27.55       33.03      6.40 o 
  12   2   0      133.58      123.68      5.54 o 
  14   2   0       14.86       13.51      6.84 o 
   2   3   0     1589.56     1732.86     28.83 o 
   4   3   0       84.18       74.20      7.59 o 
   6   3   0     3467.65     3734.10     34.07 o 
   8   3   0      109.40      113.92      4.75 o 
  10   3   0        0.91        3.43      3.48 o 
  12   3   0      380.91      393.04     13.40 o 
  14   3   0       23.54       -1.59      9.45 o 
   0   4   0      637.03      507.19      9.31 o 
   2   4   0     3069.33     3434.28     35.02 o 
   4   4   0      610.27      567.85     11.41 o 
   6   4   0      555.38      557.31     10.00 o 
   8   4   0        6.65        6.23      3.01 o 
  10   4   0      155.11      153.86      6.43 o 
  12   4   0      345.92      400.67     13.26 o 
  14   4   0       23.01       24.46      8.45 o 
   2   5   0      588.80      639.27      9.07 o 
   4   5   0       59.09       74.45      4.69 o 
   6   5   0       36.22       20.06      5.78 o 
   8   5   0      311.08      254.47      7.48 o 
  10   5   0     1474.72     1462.91     21.97 o 
  12   5   0      392.82      408.74     14.23 o 
  14   5   0       66.90      102.03     11.91 o 
   0   6   0     1795.92     1588.14     24.51 o 
   2   6   0     1193.23     1057.72     18.31 o 
   4   6   0      326.66      297.65      9.03 o 
   6   6   0     2733.00     2537.39     46.20 o 
   8   6   0      279.72      265.60      8.09 o 
  10   6   0       93.03       97.99      7.17 o 
  12   6   0       17.61       12.92      7.39 o 
   2   7   0       28.79       29.36      3.95 o 
   4   7   0      710.54      738.48     15.93 o 
   6   7   0      801.65      809.23     29.78 o 
   8   7   0      107.82      112.50      6.59 o 
  10   7   0      758.67      739.02     15.30 o 
  12   7   0      672.91      708.88     20.21 o 
   0   8   0     2382.20     2408.51     54.24 o 
   2   8   0     1499.61     1476.53     21.10 o 
   4   8   0     1883.53     1736.58     36.04 o 
   6   8   0      275.29      243.35      9.90 o 
   8   8   0       55.10       60.70      7.63 o 
  10   8   0       18.38       24.64      7.97 o 
   2   9   0       73.70       57.88      7.73 o 
   4   9   0      620.02      563.00     12.77 o 
   6   9   0      160.69      127.33     13.97 o 
   8   9   0      212.79      235.81      9.50 o 
   0  10   0      399.62      374.74     19.49 o 
   2  10   0       17.86       10.45      6.79 o 
   4  10   0      392.64      396.11     19.58 o 
   6  10   0       70.69       77.63     13.56 o 
   2  11   0       75.58       82.09     10.97 o 
   4  11   0       71.43       60.62     15.29 o 
   1   1   1     2032.69     2203.53     15.63 o 
   2   1   1     1383.30     1445.92      9.37 o 
   3   1   1     2676.44     2898.00     16.22 o 
   4   1   1     1862.41     2003.36     11.32 o 
   5   1   1       30.49       29.20      1.11 o 
   6   1   1      489.55      448.99      4.82 o 
   7   1   1       38.07       24.87      1.77 o 
   8   1   1      403.15      413.63      4.02 o 
   9   1   1       10.16        6.80      1.40 o 
  10   1   1      252.46      234.94      3.42 o 
  11   1   1      181.99      188.18      3.30 o 
  12   1   1       58.28       58.15      7.22 o 
  13   1   1       41.81       34.77      5.25 o 
  14   1   1      620.85      657.67     12.17 o 
   0   2   1    26916.05    28851.04    273.46 o 
   1   2   1     5242.12     5625.05     38.60 o 
   2   2   1     2679.57     2978.84     23.22 o 
   3   2   1      921.70      937.78      7.92 o 
   4   2   1      920.34      905.39      6.81 o 
   5   2   1      345.99      315.03      3.27 o 
   6   2   1     5631.07     5988.48     35.01 o 
   7   2   1       12.75        9.80      1.22 o 
   8   2   1      168.85      153.01      2.84 o 
   9   2   1      570.13      564.91      5.83 o 
  10   2   1        4.20        4.33      1.97 o 
  11   2   1       16.68       19.86      2.70 o 
  12   2   1       88.52       98.88      5.36 o 
  13   2   1      114.01      126.42      4.93 o 
  14   2   1       17.94       20.92      5.37 o 
  15   2   1      214.32      235.85      9.60 o 
   1   3   1     3481.26     3630.25     25.53 o 
   2   3   1     5961.19     6371.31     48.21 o 
   3   3   1      675.48      666.37      6.84 o 
   4   3   1        0.56       -0.10      1.06 o 
   5   3   1      989.89     1172.69     10.85 o 
   6   3   1     2681.67     2717.00     18.40 o 
   7   3   1        2.91       -0.44      1.43 o 
   8   3   1     2113.77     2159.58     18.84 o 
   9   3   1       71.83       74.30      3.38 o 
  10   3   1      946.68      949.12     10.24 o 
  11   3   1      452.90      474.73      7.11 o 
  12   3   1      233.92      246.87      6.96 o 
  13   3   1      294.53      312.43      8.66 o 
  14   3   1      756.74      854.03     17.26 o 
  15   3   1      142.60      150.64     11.29 o 
   0   4   1    12440.18    13150.44    125.23 o 
   1   4   1     2692.36     3084.62     22.40 o 
   2   4   1      515.04      454.60      5.31 o 
   3   4   1      392.56      469.12      5.63 o 
   4   4   1     5453.99     5656.90     64.46 o 
   5   4   1       60.13       66.71      3.83 o 
   6   4   1     3005.37     3073.29     26.92 o 
   7   4   1      306.89      302.11      5.18 o 
   8   4   1     1121.87     1148.22     12.10 o 
   9   4   1       12.24       13.10      3.38 o 
  10   4   1      347.56      368.41      6.65 o 
  11   4   1      214.70      197.80      5.80 o 
  12   4   1      240.19      243.23      6.77 o 
  13   4   1      630.22      658.33     12.95 o 
  14   4   1       59.72       46.69      7.06 o 
   1   5   1      394.37      404.04      4.55 o 
   2   5   1      430.85      453.89      5.09 o 
   3   5   1        2.24       -0.04      1.40 o 
   4   5   1      168.74      195.39      5.52 o 
   5   5   1        9.14        3.50      2.19 o 
   6   5   1     1303.44     1254.75     13.77 o 
   7   5   1      415.27      434.86      7.05 o 
   8   5   1      551.12      542.46      7.84 o 
   9   5   1       10.05       11.83      2.75 o 
  10   5   1      142.10      154.41      4.85 o 
  11   5   1      329.91      336.56      7.71 o 
  12   5   1      251.59      270.14      7.33 o 
  13   5   1        0.10       -2.63      5.13 o 
  14   5   1      149.59      168.61      9.95 o 
   0   6   1     3063.40     3278.43     30.79 o 
   1   6   1      741.70      778.15      7.95 o 
   2   6   1      442.54      417.32      8.93 o 
   3   6   1       94.51      102.87      3.85 o 
   4   6   1     1075.04     1080.14     13.71 o 
   5   6   1      277.77      253.30      6.09 o 
   6   6   1      212.23      205.15      5.66 o 
   7   6   1        0.49       -2.27      2.64 o 
   8   6   1      123.13      127.69      4.32 o 
   9   6   1       20.79       17.75      3.31 o 
  10   6   1       51.41       52.68      6.11 o 
  11   6   1      268.96      271.11      7.32 o 
  12   6   1       10.12        4.58      5.13 o 
  13   6   1        0.03        0.47      5.58 o 
   1   7   1        0.89        0.79      2.13 o 
   2   7   1        0.63       -0.48      2.34 o 
   3   7   1      398.02      372.67      7.42 o 
   4   7   1      101.88       89.12      5.42 o 
   5   7   1      247.91      227.01      6.21 o 
   6   7   1        0.20        1.16      3.18 o 
   7   7   1      175.61      158.04      5.18 o 
   8   7   1       86.57       81.95      4.85 o 
   9   7   1        7.92        4.94      3.38 o 
  10   7   1        0.61        1.37      3.93 o 
  11   7   1        4.25        1.34      4.45 o 
  12   7   1        0.75        6.09      5.56 o 
   0   8   1      112.45      109.89      7.91 o 
   1   8   1       63.13       56.41      4.87 o 
   2   8   1        0.33       -0.60      2.55 o 
   3   8   1      495.20      514.65      8.59 o 
   4   8   1       57.68       54.00      4.67 o 
   5   8   1      816.59      735.18     12.04 o 
   6   8   1        0.87       -1.40      3.67 o 
   7   8   1       15.97       16.24      4.23 o 
   8   8   1       44.54       42.15      4.59 o 
   9   8   1       25.18       19.53      4.43 o 
  10   8   1        0.00       -4.35      4.35 o 
  11   8   1       12.11        2.34      5.62 o 
   1   9   1        9.81        0.98      4.12 o 
   2   9   1        3.70        0.14      3.84 o 
   3   9   1      183.02      176.79      6.65 o 
   4   9   1       76.70       79.23      5.86 o 
   5   9   1      271.50      276.88      8.04 o 
   6   9   1      136.51      129.45      5.97 o 
   7   9   1        8.91        2.55      4.53 o 
   8   9   1      200.61      205.67      7.76 o 
   9   9   1       16.34       25.48      5.33 o 
   0  10   1      354.21      370.78     13.66 o 
   1  10   1       31.91       39.09      5.57 o 
   2  10   1      234.08      196.18      7.51 o 
   3  10   1        7.46        5.38      5.18 o 
   4  10   1      321.02      315.66      9.30 o 
   5  10   1       71.45       93.75      7.40 o 
   6  10   1      116.23      134.27      7.93 o 
   7  10   1       29.04       41.70      6.14 o 
   1  11   1      148.67      170.60      7.83 o 
   2  11   1      115.04      122.42      8.46 o 
   3  11   1      107.20      134.53      8.75 o 
   4  11   1       32.32       43.69      6.88 o 
   0   0   2     1347.20     1441.86     15.13 o 
   1   0   2      690.63      769.19     11.49 o 
   2   0   2     3251.23     3629.38     26.03 o 
   3   0   2    13850.22    15405.70    162.78 o 
   4   0   2    14298.45    15655.03    118.86 o 
   5   0   2      993.72     1034.19     13.57 o 
   6   0   2     1675.52     1703.29     16.64 o 
   7   0   2     2926.06     3068.83     27.68 o 
   8   0   2       67.28       99.57      4.55 o 
   9   0   2     2309.34     2262.09     21.21 o 
  10   0   2      364.33      384.24      6.70 o 
  11   0   2     1296.88     1279.60     16.40 o 
  12   0   2      446.49      425.90     23.24 o 
  13   0   2       52.93       42.05      7.21 o 
  14   0   2        0.16        0.58      7.49 o 
  15   0   2      183.17      202.22     15.04 o 
   1   1   2     3281.67     3537.56     24.79 o 
   2   1   2    31505.28    33109.95    194.99 o 
   3   1   2      427.40      485.14      3.83 o 
   4   1   2      345.86      349.25      3.09 o 
   5   1   2      274.85      236.84      2.39 o 
   6   1   2     3027.95     3229.45     17.36 o 
   7   1   2      583.06      542.00      4.50 o 
   8   1   2     2528.07     2721.47     15.55 o 
   9   1   2     1241.52     1268.60      8.76 o 
  10   1   2     1551.07     1640.09     12.09 o 
  11   1   2       11.50        7.67      1.89 o 
  12   1   2       19.37       19.54      3.51 o 
  13   1   2       25.27       20.49      3.72 o 
  14   1   2      632.86      664.43     11.16 o 
  15   1   2       93.41      104.90     12.41 o 
   0   2   2    12962.98    14090.37    164.24 o 
   1   2   2     1132.05     1194.87      8.54 o 
   2   2   2      192.04      152.95      2.03 o 
   3   2   2     1087.80     1146.25      8.08 o 
   4   2   2     3706.19     3991.89     26.48 o 
   5   2   2     1001.60     1071.74      8.16 o 
   6   2   2       94.07       85.61      2.04 o 
   7   2   2       22.48       17.18      1.92 o 
   8   2   2      121.92      101.61      2.47 o 
   9   2   2      618.90      594.40      6.09 o 
  10   2   2        0.45        1.66      1.99 o 
  11   2   2      870.59      879.39     10.81 o 
  12   2   2       49.95       42.14      5.91 o 
  13   2   2      443.51      460.95      8.97 o 
  14   2   2        2.32        3.66      4.35 o 
  15   2   2      355.59      364.52     10.01 o 
   1   3   2      390.86      448.97      5.98 o 
   2   3   2       87.87       89.34      2.29 o 
   3   3   2      726.22      747.65      7.61 o 
   4   3   2     1113.11     1200.50     10.40 o 
   5   3   2      659.05      813.04     10.01 o 
   6   3   2      146.06      158.86      2.50 o 
   7   3   2       26.42       22.29      1.93 o 
   8   3   2        5.78        4.16      1.81 o 
   9   3   2        3.09        3.29      2.02 o 
  10   3   2       44.79       61.68      6.43 o 
  11   3   2        0.13       -2.66      2.66 o 
  12   3   2       86.26       91.37      5.82 o 
  13   3   2      244.17      247.60      6.97 o 
  14   3   2       26.66       21.91      5.46 o 
  15   3   2       33.94       24.85      7.03 o 
   0   4   2       15.65       15.35      2.44 o 
   1   4   2      273.65      259.24      3.22 o 
   2   4   2      419.40      453.51      4.78 o 
   3   4   2      795.81      773.94      8.18 o 
   4   4   2      509.53      543.04      6.50 o 
   5   4   2       36.18       36.95      2.54 o 
   6   4   2      176.09      140.70      4.31 o 
   7   4   2      300.32      300.89      5.19 o 
   8   4   2      592.02      594.87      7.95 o 
   9   4   2       50.27       52.35      4.68 o 
  10   4   2      153.20      148.26      5.08 o 
  11   4   2      110.52      103.41      5.10 o 
  12   4   2      213.29      193.13      8.55 o 
  13   4   2       14.50        7.12      4.82 o 
  14   4   2        6.66       -2.04      6.20 o 
   1   5   2     2403.83     2614.28     18.55 o 
   2   5   2       34.29       30.48      2.69 o 
   3   5   2      325.40      309.88      4.83 o 
   4   5   2      153.65      206.85      5.66 o 
   5   5   2       23.66       15.60      2.71 o 
   6   5   2      562.08      564.61      8.21 o 
   7   5   2       36.61       35.58      3.10 o 
   8   5   2      967.36      949.53     11.00 o 
   9   5   2       44.20       34.06      3.35 o 
  10   5   2       20.21       10.22      3.47 o 
  11   5   2       35.48       35.80      4.41 o 
  12   5   2      161.95      165.56      6.05 o 
  13   5   2        7.59        8.41      4.93 o 
  14   5   2      725.70      797.57     17.89 o 
   0   6   2     1611.18     1754.45     20.82 o 
   1   6   2      266.24      236.94      3.68 o 
   2   6   2       53.28       44.60      3.35 o 
   3   6   2       27.93       26.47      2.91 o 
   4   6   2     2128.87     2041.27     21.89 o 
   5   6   2      912.33      872.50     12.18 o 
   6   6   2      368.79      356.59      6.75 o 
   7   6   2        7.86        5.47      2.72 o 
   8   6   2      693.11      668.99      9.30 o 
   9   6   2      280.32      295.35      6.99 o 
  10   6   2      166.71      169.92      5.91 o 
  11   6   2      122.38      133.57      5.88 o 
  12   6   2       15.69       18.91      4.89 o 
  13   6   2        4.92       -3.18      6.24 o 
   1   7   2        7.06        8.91      2.29 o 
   2   7   2      294.99      293.23      5.86 o 
   3   7   2     1114.18     1132.42     13.14 o 
   4   7   2      240.29      249.25      6.28 o 
   5   7   2       11.97       13.43      3.27 o 
   6   7   2      354.88      323.18      7.55 o 
   7   7   2       49.86       60.65      4.44 o 
   8   7   2      575.97      550.05      9.47 o 
   9   7   2       34.91       45.98      4.57 o 
  10   7   2      743.02      763.27     12.34 o 
  11   7   2       83.12       85.99      6.25 o 
  12   7   2      400.53      441.10     10.09 o 
   0   8   2      711.33      734.23     17.29 o 
   1   8   2        3.45        4.52      3.62 o 
   2   8   2        0.94        1.94      3.25 o 
   3   8   2      677.20      632.77      9.62 o 
   4   8   2      449.37      480.34      8.49 o 
   5   8   2     1638.15     1626.22     20.12 o 
   6   8   2      788.14      796.10     14.75 o 
   7   8   2      272.26      255.45      6.70 o 
   8   8   2      420.34      394.56      9.59 o 
   9   8   2      137.77      134.62      5.89 o 
  10   8   2      103.03      116.26      6.88 o 
  11   8   2       47.06       53.75      6.03 o 
   1   9   2        0.77       -3.95      3.95 o 
   2   9   2       19.31       13.91      4.45 o 
   3   9   2       33.99       45.88      5.29 o 
   4   9   2       48.50       45.55      5.30 o 
   5   9   2       22.77       14.88      4.17 o 
   6   9   2      533.90      489.57      9.45 o 
   7   9   2       14.52        9.51      4.83 o 
   8   9   2        3.04        3.62      5.12 o 
   9   9   2      212.18      200.78      7.35 o 
   0  10   2        8.91        3.32      6.95 o 
   1  10   2       72.52       72.98      6.58 o 
   2  10   2        6.11       -1.37      4.92 o 
   3  10   2      149.01      157.81      8.16 o 
   4  10   2        0.02       11.01      5.61 o 
   5  10   2       45.70       35.56      6.77 o 
   6  10   2      262.72      268.11      8.67 o 
   7  10   2       41.09       42.77      5.83 o 
   1  11   2        0.15       -4.50      5.67 o 
   2  11   2       62.17       74.81      7.52 o 
   3  11   2        2.46       -6.09      6.09 o 
   4  11   2       74.60      101.56      8.33 o 
   1   1   3     1296.17     1360.66      9.55 o 
   2   1   3     1684.76     1846.30     12.85 o 
   3   1   3     1192.47     1302.56      9.12 o 
   4   1   3     1274.23     1364.95      9.85 o 
   5   1   3      101.86       79.94      1.70 o 
   6   1   3       41.71       47.82      1.44 o 
   7   1   3     1177.32     1227.63     12.42 o 
   8   1   3      877.41      911.74      6.82 o 
   9   1   3       53.97       40.43      3.60 o 
  10   1   3      164.90      153.31      3.00 o 
  11   1   3        9.21        5.30      2.29 o 
  12   1   3      125.84      136.36      4.30 o 
  13   1   3       64.56       52.79      7.14 o 
  14   1   3        2.17       -1.30      4.09 o 
  15   1   3       21.51       13.26      5.72 o 
   0   2   3    14977.46    16027.03    155.68 o 
   1   2   3       52.60       56.37      1.86 o 
   2   2   3      995.36     1046.39      7.42 o 
   3   2   3     2921.65     3006.98     20.33 o 
   4   2   3     6470.48     6942.27     41.94 o 
   5   2   3     2251.71     2382.64     15.95 o 
   6   2   3        1.09        0.81      1.08 o 
   7   2   3      373.00      340.92      3.97 o 
   8   2   3      497.47      472.51      5.09 o 
   9   2   3     1028.08      959.52      9.01 o 
  10   2   3       25.48       15.26      2.72 o 
  11   2   3      833.75      837.01     11.61 o 
  12   2   3       25.97       20.07      5.10 o 
  13   2   3       15.17        8.73      3.91 o 
  14   2   3        7.89        2.73      4.26 o 
  15   2   3      163.03      186.78      7.02 o 
   1   3   3      660.62      577.57      5.55 o 
   2   3   3      323.81      359.84      3.96 o 
   3   3   3     2910.82     2801.66     19.24 o 
   4   3   3        0.47        1.27      0.90 o 
   5   3   3     1515.17     1507.10     10.97 o 
   6   3   3      770.86      795.41      6.92 o 
   7   3   3      243.75      236.22      3.96 o 
   8   3   3      397.49      402.97      5.17 o 
   9   3   3        1.55        1.29      2.08 o 
  10   3   3     1098.58     1090.85     12.37 o 
  11   3   3        9.74        9.26      3.06 o 
  12   3   3      837.41      902.11     13.00 o 
  13   3   3      154.18      146.96      5.97 o 
  14   3   3     1169.03     1254.60     17.03 o 
  15   3   3      101.20       97.24      8.34 o 
   0   4   3     5627.61     6076.59     59.87 o 
   1   4   3        0.02        2.11      1.06 o 
   2   4   3     3578.26     3579.65     24.17 o 
   3   4   3     1113.34     1192.13     11.48 o 
   4   4   3      496.90      393.33      5.08 o 
   5   4   3     1421.59     1453.12     12.87 o 
   6   4   3       86.06       64.27      3.03 o 
   7   4   3        3.56        4.10      2.27 o 
   8   4   3       25.56       26.57      3.90 o 
   9   4   3     1668.14     1669.52     20.33 o 
  10   4   3      118.89      115.23      5.16 o 
  11   4   3     1825.03     1840.81     24.45 o 
  12   4   3      141.81      140.71      6.23 o 
  13   4   3       94.82       84.20      9.24 o 
  14   4   3        5.02        4.70      5.51 o 
   1   5   3       14.30       38.41      3.60 o 
   2   5   3      334.84      316.12      3.99 o 
   3   5   3     2655.58     2682.74     22.93 o 
   4   5   3      181.45      204.81      4.99 o 
   5   5   3       71.70       56.81      4.66 o 
   6   5   3      687.61      684.64      9.30 o 
   7   5   3        0.10       -2.45      2.45 o 
   8   5   3        0.75        2.82      2.45 o 
   9   5   3      369.52      345.81      8.36 o 
  10   5   3     1983.00     2016.07     21.81 o 
  11   5   3        2.15        0.43      3.82 o 
  12   5   3      204.02      193.11      7.31 o 
  13   5   3       23.72       13.25      6.64 o 
  14   5   3      838.89      921.72     25.48 o 
   0   6   3      130.04      121.68      4.24 o 
   1   6   3        0.32        0.70      1.49 o 
   2   6   3      105.16      106.45      3.06 o 
   3   6   3      211.70      189.40      4.54 o 
   4   6   3      168.38      167.41      4.98 o 
   5   6   3      503.40      476.83      8.46 o 
   6   6   3        6.03        5.16      2.55 o 
   7   6   3       56.53       62.39      3.99 o 
   8   6   3       16.53       10.92      3.50 o 
   9   6   3      270.01      254.55      6.58 o 
  10   6   3        7.69        9.42      3.79 o 
  11   6   3      233.62      233.13      6.98 o 
  12   6   3        1.05       -0.26      4.84 o 
  13   6   3       31.56       37.68      6.68 o 
   1   7   3     1027.51     1028.82     11.95 o 
   2   7   3       47.37       55.77      4.95 o 
   3   7   3      498.47      451.68      7.54 o 
   4   7   3       79.98       86.91      4.14 o 
   5   7   3        0.35       -0.87      3.07 o 
   6   7   3      116.29      115.72      4.45 o 
   7   7   3      233.38      228.18      6.07 o 
   8   7   3       81.13       94.66      6.07 o 
   9   7   3       90.82       93.85      5.69 o 
  10   7   3        0.34       -0.68      4.18 o 
  11   7   3        4.95        5.05      4.69 o 
  12   7   3        4.72        6.23      5.06 o 
   0   8   3        3.37        8.21      5.17 o 
   1   8   3      111.60      103.14      5.67 o 
   2   8   3      778.75      718.12     11.74 o 
   3   8   3      121.60      104.15      4.70 o 
   4   8   3       86.87       95.64      4.82 o 
   5   8   3      322.85      319.87      7.12 o 
   6   8   3      274.29      269.90      7.38 o 
   7   8   3      102.15      116.81      6.49 o 
   8   8   3       15.11        9.43      4.45 o 
   9   8   3       46.54       40.50      5.01 o 
  10   8   3       17.90       18.64      5.00 o 
  11   8   3       12.95       11.54      5.33 o 
   1   9   3      266.67      268.78      9.66 o 
   2   9   3       23.61       20.78      4.70 o 
   3   9   3      152.16      176.53      7.82 o 
   4   9   3        8.51        3.81      4.29 o 
   5   9   3       34.36       37.62      4.49 o 
   6   9   3      156.03      146.42      6.39 o 
   7   9   3      206.71      203.82      6.91 o 
   8   9   3        0.79        0.64      5.07 o 
   9   9   3      219.77      248.61      7.91 o 
   0  10   3      769.10      792.70     20.31 o 
   1  10   3        0.55       -4.41      4.87 o 
   2  10   3      208.95      216.16      7.91 o 
   3  10   3       78.79       91.04      7.13 o 
   4  10   3      185.88      189.70      8.83 o 
   5  10   3      194.37      189.87      8.78 o 
   6  10   3       52.05       66.03      7.86 o 
   7  10   3      123.01      149.30      8.83 o 
   1  11   3       52.82       68.42      7.34 o 
   2  11   3       15.75       19.79      6.49 o 
   3  11   3      353.60      445.20     11.64 o 
   0   0   4     3713.29     4029.53     40.48 o 
   1   0   4      363.12      321.26      6.75 o 
   2   0   4     1004.21     1093.19     11.10 o 
   3   0   4     8283.03     9051.29     69.68 o 
   4   0   4      642.62      773.12      7.88 o 
   5   0   4      255.46      218.33      4.61 o 
   6   0   4      119.96      110.21      2.79 o 
   7   0   4        7.03       16.26      2.57 o 
   8   0   4     1917.76     1995.98     19.69 o 
   9   0   4     2788.10     2580.90     26.61 o 
  10   0   4       18.38       11.18      3.15 o 
  11   0   4     1218.06     1153.26     36.81 o 
  12   0   4       39.28       38.58      6.14 o 
  13   0   4     1656.38     1664.25     30.01 o 
  14   0   4        1.95        1.45      7.05 o 
  15   0   4     1517.90     1645.12     50.67 o 
   1   1   4     5169.04     5749.23     34.72 o 
   2   1   4     2259.16     2436.19     15.56 o 
   3   1   4    11466.18    12236.45     72.65 o 
   4   1   4     2670.14     3038.46     18.57 o 
   5   1   4     1228.49     1333.20      9.38 o 
   6   1   4     4844.64     5548.17     33.08 o 
   7   1   4     2035.08     2035.90     13.97 o 
   8   1   4        1.36       -1.33      1.33 o 
   9   1   4      378.59      377.66      5.21 o 
  10   1   4     1506.42     1592.55     14.47 o 
  11   1   4       12.97        5.68      2.55 o 
  12   1   4      176.76      170.11      4.70 o 
  13   1   4      126.16      114.31      4.95 o 
  14   1   4      494.21      520.09     11.32 o 
  15   1   4       10.53       12.42      5.90 o 
   0   2   4     3592.66     3774.81     37.72 o 
   1   2   4      468.30      511.14      5.04 o 
   2   2   4        0.60        1.05      0.68 o 
   3   2   4      116.36      120.25      1.91 o 
   4   2   4      299.25      267.57      3.31 o 
   5   2   4      165.60      201.51      2.84 o 
   6   2   4      389.23      412.48      4.26 o 
   7   2   4       27.07       34.68      1.87 o 
   8   2   4       67.65       49.10      2.21 o 
   9   2   4     1098.42     1030.41     10.33 o 
  10   2   4       58.25       55.06      3.85 o 
  11   2   4     1507.59     1512.05     17.31 o 
  12   2   4       98.23       96.16      7.48 o 
  13   2   4      171.00      162.71      6.00 o 
  14   2   4        0.32       -3.13      4.30 o 
  15   2   4      191.45      193.99      7.35 o 
   1   3   4      482.23      565.88      6.24 o 
   2   3   4      143.73      180.61      2.45 o 
   3   3   4      398.88      410.90      4.85 o 
   4   3   4      230.14      223.67      2.91 o 
   5   3   4     1128.05     1164.89     11.62 o 
   6   3   4       21.70       13.67      1.60 o 
   7   3   4       12.93       14.07      1.71 o 
   8   3   4      189.80      208.24      4.14 o 
   9   3   4      994.53     1005.76     11.44 o 
  10   3   4       37.05       25.68      3.01 o 
  11   3   4        2.84        2.33      3.25 o 
  12   3   4      139.92      130.84      6.75 o 
  13   3   4        8.80        8.04      4.24 o 
  14   3   4      376.79      385.98      9.21 o 
   0   4   4       19.89       38.61      3.09 o 
   1   4   4     3250.67     3552.69     26.77 o 
   2   4   4      366.45      348.38      4.05 o 
   3   4   4       78.10       79.98      1.87 o 
   4   4   4      263.70      298.14      5.14 o 
   5   4   4       40.13       44.69      2.57 o 
   6   4   4      535.91      566.62      6.89 o 
   7   4   4       16.40       12.92      2.51 o 
   8   4   4      109.55      111.09      4.81 o 
   9   4   4      267.21      275.34      6.35 o 
  10   4   4        2.03        1.63      3.11 o 
  11   4   4       87.58       78.78      5.84 o 
  12   4   4      210.81      199.39      7.17 o 
  13   4   4        2.65        0.66      4.65 o 
  14   4   4        1.54       -2.50      5.22 o 
   1   5   4     1119.18      987.03     18.17 o 
   2   5   4       97.96       72.70      2.17 o 
   3   5   4     1506.11     1433.18     12.78 o 
   4   5   4       89.52       67.61      2.70 o 
   5   5   4      316.50      323.87      5.86 o 
   6   5   4       46.67       43.61      3.21 o 
   7   5   4        7.14        8.44      2.62 o 
   8   5   4       56.96       60.07      4.43 o 
   9   5   4       10.92        7.58      3.15 o 
  10   5   4      599.49      619.12     11.67 o 
  11   5   4        2.44        6.11      4.36 o 
  12   5   4      142.36      141.37      6.76 o 
  13   5   4       12.25        1.13      5.17 o 
   0   6   4     1664.20     1756.26     24.30 o 
   1   6   4      290.92      250.31      4.44 o 
   2   6   4      260.68      229.75      4.33 o 
   3   6   4      928.94      935.20     11.07 o 
   4   6   4      695.22      680.47      9.22 o 
   5   6   4      392.74      384.63      6.85 o 
   6   6   4        6.80        6.98      2.61 o 
   7   6   4      804.11      781.87     12.55 o 
   8   6   4       33.34       29.96      4.23 o 
   9   6   4      149.90      148.04      5.43 o 
  10   6   4       20.26       14.86      3.96 o 
  11   6   4      213.65      235.11      9.57 o 
  12   6   4        1.40        0.95      5.36 o 
  13   6   4      121.81      144.52      8.57 o 
   1   7   4     3553.92     3458.39     27.35 o 
   2   7   4        9.39        9.55      2.73 o 
   3   7   4     1869.31     1757.94     18.04 o 
   4   7   4      175.19      146.90      4.62 o 
   5   7   4      221.27      200.23      5.17 o 
   6   7   4      337.18      330.90      6.93 o 
   7   7   4       16.32       14.87      3.84 o 
   8   7   4      141.93      139.37      5.88 o 
   9   7   4      152.72      153.58      5.85 o 
  10   7   4      164.24      167.47      6.42 o 
  11   7   4      326.93      347.40      8.80 o 
  12   7   4       39.59       34.65      6.34 o 
   0   8   4        0.18        4.06      5.19 o 
   1   8   4      172.88      181.49      5.39 o 
   2   8   4       16.12       16.95      3.74 o 
   3   8   4       62.15       83.51      4.63 o 
   4   8   4      271.14      262.88      6.41 o 
   5   8   4      448.20      432.34      8.22 o 
   6   8   4        9.54        4.98      3.45 o 
   7   8   4        0.70        7.98      4.28 o 
   8   8   4      224.53      239.69      7.81 o 
   9   8   4      114.48      137.13      6.84 o 
  10   8   4       83.23       94.54      6.91 o 
   1   9   4      562.89      551.44     11.10 o 
   2   9   4      183.18      164.15      6.60 o 
   3   9   4     1433.29     1414.85     19.15 o 
   4   9   4        4.60       -3.20      4.46 o 
   5   9   4       43.62       56.72      7.48 o 
   6   9   4      129.32      136.04      5.91 o 
   7   9   4       25.29       24.22      4.84 o 
   8   9   4      122.98      125.78      6.84 o 
   9   9   4       58.17       59.53      6.77 o 
   0  10   4        3.33        1.47      7.10 o 
   1  10   4       29.15       19.55      5.18 o 
   2  10   4       13.02       25.10      5.53 o 
   3  10   4        1.68        3.32      5.32 o 
   4  10   4        0.27       -0.53      7.64 o 
   5  10   4      266.48      310.12     13.59 o 
   6  10   4      122.52      140.09      8.36 o 
   7  10   4       39.36       37.35      6.65 o 
   1  11   4       41.12       47.46      6.92 o 
   2  11   4       79.42      104.60      8.39 o 
   3  11   4        0.29        3.80      6.43 o 
   1   1   5     4487.77     4840.58     30.78 o 
   2   1   5      872.75      993.61      8.54 o 
   3   1   5     2060.57     2163.68     13.71 o 
   4   1   5      901.95      999.11      8.06 o 
   5   1   5      751.34      818.81      7.73 o 
   6   1   5     2536.55     2672.18     16.32 o 
   7   1   5       24.06       32.98      2.36 o 
   8   1   5       84.58       83.15      2.89 o 
   9   1   5      185.37      187.91      4.81 o 
  10   1   5       98.20       97.64      3.46 o 
  11   1   5      142.47      126.17      4.38 o 
  12   1   5       21.27        9.17      2.94 o 
  13   1   5        5.53        2.13      3.62 o 
  14   1   5      111.15      122.07     13.63 o 
  15   1   5        1.18        6.28      7.08 o 
   0   2   5     4059.09     4193.76     77.37 o 
   1   2   5      150.21      138.50      2.13 o 
   2   2   5      412.58      405.98      3.65 o 
   3   2   5     1525.08     1561.14     10.96 o 
   4   2   5       28.20       32.88      2.18 o 
   5   2   5      220.99      245.64      3.22 o 
   6   2   5      148.88      145.04      2.47 o 
   7   2   5     2030.23     2029.61     15.56 o 
   8   2   5      409.02      421.75      5.28 o 
   9   2   5      859.43      835.75     10.00 o 
  10   2   5      472.20      482.01      7.52 o 
  11   2   5      192.26      182.15      5.68 o 
  12   2   5      121.37      116.45      5.15 o 
  13   2   5      564.40      578.61     10.49 o 
  14   2   5       15.68       12.55      5.72 o 
  15   2   5      500.80      515.29     10.83 o 
   1   3   5     5041.99     5153.90     37.25 o 
   2   3   5      292.40      331.06      4.77 o 
   3   3   5     5488.38     5646.48     37.10 o 
   4   3   5     1007.65     1088.99      8.56 o 
   5   3   5     1338.08     1307.58     10.04 o 
   6   3   5      402.22      420.62      4.74 o 
   7   3   5     1521.68     1476.06     12.94 o 
   8   3   5        1.69        0.65      1.97 o 
   9   3   5     2123.16     2197.94     24.08 o 
  10   3   5     1187.69     1202.41     14.92 o 
  11   3   5        0.09       -1.73      3.18 o 
  12   3   5       16.08        4.05      3.76 o 
  13   3   5       24.14       20.31      4.47 o 
  14   3   5        6.46        1.02      4.77 o 
   0   4   5       33.60       55.12      2.75 o 
   1   4   5       19.49       23.40      3.73 o 
   2   4   5      324.87      423.12      4.47 o 
   3   4   5      287.84      272.93      3.48 o 
   4   4   5     1469.57     1532.81     13.04 o 
   5   4   5     3981.30     3960.45     30.08 o 
   6   4   5      419.88      373.74      5.51 o 
   7   4   5     1221.00     1226.17     15.82 o 
   8   4   5      386.40      362.80      7.04 o 
   9   4   5      754.05      723.63      9.77 o 
  10   4   5       37.58       40.66      4.12 o 
  11   4   5      193.88      186.42      6.10 o 
  12   4   5        1.23        1.47      4.49 o 
  13   4   5       89.51       91.30      6.99 o 
  14   4   5       22.89       14.42      5.69 o 
   1   5   5     2030.34     1940.44     15.94 o 
   2   5   5       64.35       55.57      3.14 o 
   3   5   5     2985.48     2981.81     51.27 o 
   4   5   5      676.60      675.63      7.90 o 
   5   5   5      438.17      382.34      6.51 o 
   6   5   5      468.01      438.76      8.43 o 
   7   5   5     1680.28     1643.35     19.87 o 
   8   5   5       84.77       94.15      4.94 o 
   9   5   5      673.47      658.50     11.74 o 
  10   5   5      125.19      127.00      5.98 o 
  11   5   5      137.88      130.22      6.21 o 
  12   5   5        2.65       -1.04      4.56 o 
  13   5   5       53.90       48.69      7.20 o 
   0   6   5      179.71      181.14      5.33 o 
   1   6   5      491.44      502.68      7.24 o 
   2   6   5      331.39      349.45      5.43 o 
   3   6   5      253.82      271.89      4.86 o 
   4   6   5       34.38       30.85      3.64 o 
   5   6   5      741.25      725.47      9.11 o 
   6   6   5       21.24       21.59      3.45 o 
   7   6   5       27.10       22.37      3.81 o 
   8   6   5      434.82      401.64      9.03 o 
   9   6   5        7.15        8.39      3.63 o 
  10   6   5        1.79        5.53      4.01 o 
  11   6   5      259.78      248.35      8.25 o 
  12   6   5       15.59        9.93      5.48 o 
   1   7   5      801.16      749.30      8.85 o 
   2   7   5       10.20        9.21      2.75 o 
   3   7   5       13.00       13.44      2.95 o 
   4   7   5       43.11       46.90      5.02 o 
   5   7   5       10.29        8.03      3.08 o 
   6   7   5       51.75       41.06      4.00 o 
   7   7   5       51.41       54.27      4.90 o 
   8   7   5        7.23        2.72      4.03 o 
   9   7   5       37.52       36.68      5.21 o 
  10   7   5      138.17      128.36      5.91 o 
  11   7   5       61.51       62.22      8.95 o 
   0   8   5      496.40      495.25     13.95 o 
   1   8   5      534.96      519.94      9.83 o 
   2   8   5        1.05       -3.49      3.49 o 
   3   8   5       76.72       81.79      5.84 o 
   4   8   5       35.82       33.73      4.15 o 
   5   8   5       26.13       21.58      3.83 o 
   6   8   5        0.05       -1.12      3.61 o 
   7   8   5       27.00       21.15      4.30 o 
   8   8   5      182.46      184.11      6.49 o 
   9   8   5      357.24      351.66      9.65 o 
  10   8   5        0.83        3.86      4.93 o 
   1   9   5      117.91      128.88      6.19 o 
   2   9   5       22.80       11.96      8.32 o 
   3   9   5      601.35      594.30     11.51 o 
   4   9   5       81.14       91.65      8.42 o 
   5   9   5       85.63       85.05      6.30 o 
   6   9   5        9.62       -0.43      4.07 o 
   7   9   5        1.89        0.47      4.45 o 
   8   9   5       26.69       19.62      5.08 o 
   9   9   5       44.79       57.62     14.01 o 
   0  10   5       64.36       52.07     10.11 o 
   1  10   5       15.04       10.03      5.16 o 
   2  10   5        0.01       -0.04      5.17 o 
   3  10   5       93.66      109.17      8.85 o 
   4  10   5      119.60      133.16     11.84 o 
   5  10   5      148.29      170.91      9.38 o 
   6  10   5       32.06       49.92      6.55 o 
   1  11   5       86.89      108.94     11.24 o 
   2  11   5       25.07       11.63      7.15 o 
   0   0   6      352.73      356.99      6.94 o 
   1   0   6       14.23        5.24      3.22 o 
   2   0   6      216.92      181.11      2.90 o 
   3   0   6      577.34      523.65      7.18 o 
   4   0   6    14791.67    16710.59    140.20 o 
   5   0   6        7.14       -0.48      1.67 o 
   6   0   6     5657.08     5992.04     63.52 o 
   7   0   6      539.35      512.21      9.96 o 
   8   0   6      372.51      331.69      8.22 o 
   9   0   6     1953.19     1920.31     25.63 o 
  10   0   6       28.74       17.75      5.49 o 
  11   0   6     1936.51     1894.67     33.79 o 
  12   0   6      297.76      299.89      9.44 o 
  13   0   6      343.78      390.59     14.68 o 
  14   0   6       18.56        9.34      7.77 o 
  15   0   6      260.85      290.41     14.03 o 
   1   1   6     6537.37     6973.69     39.76 o 
   2   1   6     1020.65     1086.34      8.31 o 
   3   1   6     3157.57     3300.31     20.16 o 
   4   1   6      210.21      213.89      2.85 o 
   5   1   6     5037.25     5257.80     31.54 o 
   6   1   6     1805.55     1928.47     16.63 o 
   7   1   6     3403.13     3483.72     28.47 o 
   8   1   6      427.70      421.80      5.54 o 
   9   1   6     1029.04     1080.04     10.25 o 
  10   1   6      539.31      527.35      6.84 o 
  11   1   6      128.83      125.28      4.18 o 
  12   1   6       17.84       10.32      3.03 o 
  13   1   6       25.64        8.64      3.83 o 
  14   1   6        1.08       -4.00      4.96 o 
  15   1   6      179.56      181.22      9.56 o 
   0   2   6     2373.90     2846.26     50.71 o 
   1   2   6      221.01      229.94      2.69 o 
   2   2   6        4.93        1.82      0.86 o 
   3   2   6       26.52       50.79      1.31 o 
   4   2   6     1271.68     1398.96     10.54 o 
   5   2   6     2468.43     2507.70     18.35 o 
   6   2   6       13.80        4.94      1.54 o 
   7   2   6      790.41      809.11      8.25 o 
   8   2   6      113.48       99.08      4.96 o 
   9   2   6      232.09      205.11      4.90 o 
  10   2   6       57.13       47.00      3.61 o 
  11   2   6      142.34      148.44      4.71 o 
  12   2   6        0.48       -2.29      3.49 o 
  13   2   6      192.42      207.54      6.79 o 
  14   2   6        2.60        5.43      4.64 o 
   1   3   6        1.51        0.39      1.10 o 
   2   3   6      275.35      292.44      4.14 o 
   3   3   6      621.02      584.02      5.48 o 
   4   3   6      239.38      231.15      3.03 o 
   5   3   6      225.84      241.56      3.61 o 
   6   3   6        0.56        1.97      1.61 o 
   7   3   6      981.22     1033.32     11.11 o 
   8   3   6      375.87      399.26      5.90 o 
   9   3   6     1145.10     1143.48     12.62 o 
  10   3   6      785.05      773.26     11.49 o 
  11   3   6      109.58      114.39      5.19 o 
  12   3   6      120.04      128.12      5.53 o 
  13   3   6       46.46       41.06      7.26 o 
  14   3   6        0.34       -3.16      4.84 o 
   0   4   6      388.08      412.96      7.42 o 
   1   4   6      112.89      128.16      4.60 o 
   2   4   6        0.13       -0.90      1.17 o 
   3   4   6      255.40      239.48      3.38 o 
   4   4   6      388.87      413.92      5.23 o 
   5   4   6      462.96      439.88      8.35 o 
   6   4   6     1125.96     1169.46     13.06 o 
   7   4   6      421.27      418.13      6.60 o 
   8   4   6       13.05        8.84      2.58 o 
   9   4   6        2.43        5.82      2.90 o 
  10   4   6       10.17        8.16      3.42 o 
  11   4   6       14.04       11.86      3.82 o 
  12   4   6      161.67      154.67      6.16 o 
  13   4   6       23.29       24.45      5.03 o 
  14   4   6        2.21       -8.11      8.11 o 
   1   5   6      989.00      988.88      9.70 o 
   2   5   6       17.38       21.53      2.67 o 
   3   5   6       36.09       20.89      2.30 o 
   4   5   6      133.40      125.13      3.18 o 
   5   5   6      194.98      179.54      4.21 o 
   6   5   6      222.24      222.62      6.09 o 
   7   5   6      591.81      563.33     10.17 o 
   8   5   6        0.84       -2.39      3.34 o 
   9   5   6       88.96       86.85      5.81 o 
  10   5   6       32.09       23.02      4.52 o 
  11   5   6        4.97        4.82      4.44 o 
  12   5   6      101.86      111.66      9.31 o 
  13   5   6        5.19        0.57      5.33 o 
   0   6   6       94.13       84.03      6.38 o 
   1   6   6      250.44      235.61      4.51 o 
   2   6   6      406.07      352.43      6.12 o 
   3   6   6      968.16      933.21      9.41 o 
   4   6   6       16.43       15.87      3.19 o 
   5   6   6     1869.51     1791.30     18.85 o 
   6   6   6      138.90      134.69      4.66 o 
   7   6   6      532.45      534.34     10.23 o 
   8   6   6        1.94        2.07      3.69 o 
   9   6   6      682.04      687.86     12.67 o 
  10   6   6        0.07       -1.80      4.16 o 
  11   6   6      269.63      278.67      8.84 o 
  12   6   6       78.43       77.18      7.00 o 
   1   7   6      914.29      863.72     10.99 o 
   2   7   6       11.07       12.10      3.44 o 
   3   7   6     2394.93     2308.65     23.07 o 
   4   7   6        4.80        3.16      2.87 o 
   5   7   6      850.75      825.72     11.67 o 
   6   7   6       32.55       33.13      3.86 o 
   7   7   6       88.90      110.44      5.71 o 
   8   7   6      344.32      333.14      8.61 o 
   9   7   6       62.90       75.16     10.07 o 
  10   7   6      134.18      148.42      7.55 o 
  11   7   6      116.47      109.60      8.73 o 
   0   8   6      604.95      566.24     14.99 o 
   1   8   6       35.59       42.73      4.55 o 
   2   8   6      140.82      123.68      8.18 o 
   3   8   6      166.79      152.75      5.95 o 
   4   8   6       27.52       27.55      3.90 o 
   5   8   6      391.10      398.25      8.22 o 
   6   8   6       83.31       84.56      5.43 o 
   7   8   6      308.70      332.89      8.06 o 
   8   8   6       49.50       65.03      5.47 o 
   9   8   6      211.60      218.73      7.24 o 
  10   8   6      252.99      232.47      8.74 o 
   1   9   6      801.41      815.84     14.01 o 
   2   9   6       51.87       41.39     11.26 o 
   3   9   6      413.99      445.96     11.69 o 
   4   9   6       99.24      117.59      6.89 o 
   5   9   6       79.75       99.18      6.80 o 
   6   9   6       35.61       42.56      5.12 o 
   7   9   6      109.46      127.48      8.83 o 
   8   9   6      126.89      134.77      7.41 o 
   0  10   6      115.84      121.86     21.79 o 
   1  10   6        9.43        8.98      5.48 o 
   2  10   6        9.96       17.69      6.44 o 
   3  10   6      115.73      111.74     11.13 o 
   4  10   6      140.13      150.07      9.06 o 
   5  10   6       50.12       70.47      8.72 o 
   6  10   6       60.95       65.18      7.22 o 
   1   1   7     2228.18     2511.47     15.52 o 
   2   1   7      413.43      387.95      3.90 o 
   3   1   7     1333.72     1331.19      9.99 o 
   4   1   7       93.04      110.87      2.20 o 
   5   1   7      608.25      574.77      5.48 o 
   6   1   7      690.43      669.40      6.92 o 
   7   1   7      631.23      680.77      7.90 o 
   8   1   7     1019.37     1008.25      9.65 o 
   9   1   7      292.11      296.11      4.98 o 
  10   1   7      350.69      328.72      5.94 o 
  11   1   7      139.96      130.69      4.24 o 
  12   1   7        0.35        0.57      3.10 o 
  13   1   7        3.06        1.62      3.80 o 
  14   1   7       45.33       50.91      6.19 o 
   0   2   7       24.60        9.73      1.77 o 
   1   2   7     1029.61     1001.80      7.43 o 
   2   2   7      340.43      407.62      4.23 o 
   3   2   7      206.74      205.19      2.69 o 
   4   2   7      554.20      646.02      6.15 o 
   5   2   7     1233.58     1286.12     10.29 o 
   6   2   7      797.30      828.16      8.44 o 
   7   2   7        0.33        0.79      1.76 o 
   8   2   7      110.33       93.87      3.93 o 
   9   2   7      883.23      865.37     11.83 o 
  10   2   7       30.15       18.31      3.03 o 
  11   2   7      948.23      980.14     12.21 o 
  12   2   7       24.84       19.84      4.19 o 
  13   2   7      358.80      377.17     14.06 o 
  14   2   7        8.95        7.69      4.97 o 
   1   3   7     7159.01     7483.95     48.94 o 
   2   3   7     2080.62     2295.21     19.51 o 
   3   3   7     2582.49     2537.66     16.29 o 
   4   3   7       69.57       66.12      1.99 o 
   5   3   7     2616.03     2553.46     19.28 o 
   6   3   7        4.48        2.93      1.94 o 
   7   3   7     1009.47      989.90     11.02 o 
   8   3   7     1849.85     1827.04     17.34 o 
   9   3   7       26.66       26.69      3.18 o 
  10   3   7        1.50        1.69      3.27 o 
  11   3   7       35.99       35.03      4.30 o 
  12   3   7      269.94      287.67      7.69 o 
  13   3   7        1.93        1.36      4.48 o 
  14   3   7       83.26       83.52      9.39 o 
   0   4   7       24.55       13.00      2.09 o 
   1   4   7       62.38       64.80      3.74 o 
   2   4   7      177.59      163.65      3.41 o 
   3   4   7      629.94      576.36      6.66 o 
   4   4   7       33.71       31.47      2.80 o 
   5   4   7        3.35        0.33      2.15 o 
   6   4   7      208.07      206.34      4.23 o 
   7   4   7      632.60      609.05      8.29 o 
   8   4   7      454.25      449.35      8.16 o 
   9   4   7      519.81      508.45      9.11 o 
  10   4   7       20.36       11.89      3.63 o 
  11   4   7     1156.38     1142.15     15.58 o 
  12   4   7       46.74       42.75      5.06 o 
  13   4   7      547.25      590.93     11.52 o 
   1   5   7     2022.83     1959.02     16.75 o 
   2   5   7        1.19        0.99      1.56 o 
   3   5   7     2389.23     2345.18     18.21 o 
   4   5   7       41.51       31.94      3.32 o 
   5   5   7     2471.91     2445.00     26.05 o 
   6   5   7      435.41      413.35      8.51 o 
   7   5   7        0.13        1.94      3.19 o 
   8   5   7      296.48      271.43      7.44 o 
   9   5   7      117.18      114.79      5.53 o 
  10   5   7        5.38       -0.72      3.97 o 
  11   5   7        2.94       -3.89      4.48 o 
  12   5   7      365.95      393.47     10.33 o 
  13   5   7       41.16       43.32      6.60 o 
   0   6   7        9.50        8.82      3.06 o 
   1   6   7      143.13      128.12      3.99 o 
   2   6   7      127.91      109.11      3.24 o 
   3   6   7      302.88      321.28      5.14 o 
   4   6   7      495.23      480.05      8.05 o 
   5   6   7      346.10      337.37      6.82 o 
   6   6   7       93.15       93.15      4.59 o 
   7   6   7       65.53       68.38      4.59 o 
   8   6   7       11.83       10.93      3.63 o 
   9   6   7      183.64      183.69      6.80 o 
  10   6   7       21.52       22.10      4.91 o 
  11   6   7      107.72      109.46      7.42 o 
  12   6   7        1.57        1.93      6.04 o 
   1   7   7        2.94        1.44      3.22 o 
   2   7   7       24.26       22.36      3.13 o 
   3   7   7      361.45      352.83      7.09 o 
   4   7   7      361.68      361.24      7.32 o 
   5   7   7       62.23       60.64      4.34 o 
   6   7   7      133.53      115.99      5.56 o 
   7   7   7        4.53        2.40      3.55 o 
   8   7   7       55.50       52.28      4.80 o 
   9   7   7        0.99       -1.26      4.52 o 
  10   7   7        2.72       -2.12      5.40 o 
  11   7   7       34.07       27.55      5.63 o 
   0   8   7       93.37      105.35      8.73 o 
   1   8   7      335.28      308.03      7.72 o 
   2   8   7      127.12      117.36      5.45 o 
   3   8   7       82.38       85.65      7.29 o 
   4   8   7       10.45        8.24      3.45 o 
   5   8   7       53.92       41.46      4.44 o 
   6   8   7       26.31       24.37      5.94 o 
   7   8   7      179.87      179.43      6.32 o 
   8   8   7      125.95      140.66      7.17 o 
   9   8   7        1.94        0.11      4.77 o 
   1   9   7      568.61      532.02     11.10 o 
   2   9   7       29.39       21.26     10.18 o 
   3   9   7       94.78       86.08      7.68 o 
   4   9   7       78.68       79.60      6.48 o 
   5   9   7       64.14       60.72      6.03 o 
   6   9   7       52.50       66.08      5.77 o 
   7   9   7       24.21       24.20      5.16 o 
   8   9   7        2.02       -1.11      5.13 o 
   0  10   7       43.59       48.06     14.72 o 
   1  10   7        0.25       -1.69      6.05 o 
   2  10   7        0.68       -1.01      6.33 o 
   3  10   7       17.11       16.06      6.57 o 
   4  10   7      106.65      121.79      9.26 o 
   5  10   7       51.57       50.43      6.67 o 
   0   0   8     3932.98     3972.71     78.56 o 
   1   0   8       82.70       92.82      2.56 o 
   2   0   8      755.21      796.54      9.33 o 
   3   0   8     1663.67     1744.19     18.25 o 
   4   0   8      281.59      246.61      5.26 o 
   5   0   8      601.88      613.80      9.16 o 
   6   0   8       53.23       32.99      3.06 o 
   7   0   8     4640.21     4836.97     45.66 o 
   8   0   8      233.87      230.57      6.06 o 
   9   0   8      630.75      681.84     13.31 o 
  10   0   8      256.07      224.13      8.02 o 
  11   0   8      337.02      373.84     10.47 o 
  12   0   8       13.49        9.07      5.27 o 
  13   0   8     1103.98     1185.39     29.21 o 
  14   0   8       11.00        1.54      6.48 o 
   1   1   8     1996.77     1981.27     12.18 o 
   2   1   8     3659.35     4132.23     38.05 o 
   3   1   8     1138.66     1037.53      8.43 o 
   4   1   8      206.98      186.02      2.93 o 
   5   1   8     2012.15     2053.48     16.46 o 
   6   1   8        1.96        6.83      1.69 o 
   7   1   8      123.52      113.92      3.13 o 
   8   1   8     2632.04     2623.82     19.68 o 
   9   1   8      256.82      264.23      5.22 o 
  10   1   8        0.08       -0.46      2.51 o 
  11   1   8       38.00       31.33      3.41 o 
  12   1   8      552.14      543.93      9.95 o 
  13   1   8        2.81        2.16      4.97 o 
  14   1   8      139.33      134.34      9.10 o 
   0   2   8       11.68        7.30      2.98 o 
   1   2   8     1380.03     1459.75     10.80 o 
   2   2   8     2597.05     2727.53     17.29 o 
   3   2   8      149.37      138.17      2.32 o 
   4   2   8      178.39      156.78      2.92 o 
   5   2   8        2.21       -0.38      1.45 o 
   6   2   8       13.08       14.54      3.05 o 
   7   2   8      320.72      329.98      5.22 o 
   8   2   8     2097.15     2032.62     18.86 o 
   9   2   8      879.79      907.08     11.14 o 
  10   2   8      165.56      133.53      5.03 o 
  11   2   8      584.37      601.58     10.44 o 
  12   2   8       20.58       17.95      4.07 o 
  13   2   8      353.14      356.96      8.74 o 
  14   2   8        3.66        2.18      5.12 o 
   1   3   8      474.41      471.11      5.02 o 
   2   3   8      237.31      265.98      3.63 o 
   3   3   8      144.97      130.61      2.46 o 
   4   3   8      144.61      133.03      2.85 o 
   5   3   8       48.94       39.18      3.72 o 
   6   3   8       19.31        6.93      1.97 o 
   7   3   8       30.95       22.76      2.79 o 
   8   3   8       30.37       27.44      3.06 o 
   9   3   8      516.40      489.22      8.24 o 
  10   3   8      335.94      322.16      7.45 o 
  11   3   8       28.85       28.10      4.30 o 
  12   3   8       67.81       56.08      5.23 o 
  13   3   8        0.74       -3.72      4.58 o 
   0   4   8      248.29      260.92      5.35 o 
   1   4   8        2.86        1.00      1.39 o 
   2   4   8       37.47       40.55      2.92 o 
   3   4   8      255.08      238.15      4.09 o 
   4   4   8      308.56      312.83      5.89 o 
   5   4   8      142.59      133.93      3.84 o 
   6   4   8       16.19       11.30      2.27 o 
   7   4   8       72.54       64.51      3.64 o 
   8   4   8      535.51      508.48      8.94 o 
   9   4   8       41.60       31.61      3.79 o 
  10   4   8       21.72       24.02      4.08 o 
  11   4   8       13.81       12.08      4.27 o 
  12   4   8        3.36        0.07      4.40 o 
  13   4   8       13.94        8.00      5.08 o 
   1   5   8      626.01      585.08      6.29 o 
   2   5   8        0.00       -1.29      1.60 o 
   3   5   8     1473.61     1442.48     13.90 o 
   4   5   8      735.04      731.88      9.85 o 
   5   5   8      359.28      341.50      5.93 o 
   6   5   8      137.42      115.34      4.38 o 
   7   5   8        0.18        1.80      2.85 o 
   8   5   8      256.46      249.06      7.25 o 
   9   5   8        6.65        4.46      4.00 o 
  10   5   8       34.14       24.76      4.76 o 
  11   5   8       11.53        4.61      4.67 o 
  12   5   8      214.72      232.03      8.49 o 
   0   6   8      127.19      151.96      5.48 o 
   1   6   8      131.59      126.16      4.14 o 
   2   6   8     1145.08     1112.98     10.82 o 
   3   6   8       37.68       39.83      4.55 o 
   4   6   8        0.39        3.62      2.81 o 
   5   6   8      123.85       99.59      4.36 o 
   6   6   8      513.70      492.95     20.09 o 
   7   6   8      387.20      374.24      8.85 o 
   8   6   8        0.83       -0.73      3.96 o 
   9   6   8      271.96      268.78      8.24 o 
  10   6   8       19.04       15.02      5.00 o 
  11   6   8      201.15      190.80      7.94 o 
   1   7   8     1229.13     1143.70     12.52 o 
   2   7   8      145.57      130.61      4.57 o 
   3   7   8      190.80      188.30      5.40 o 
   4   7   8       59.65       73.55      4.61 o 
   5   7   8      282.83      276.52      6.83 o 
   6   7   8       65.48       84.63      5.09 o 
   7   7   8      773.58      740.14     12.49 o 
   8   7   8       52.01       67.39      6.75 o 
   9   7   8       26.03       21.79      5.22 o 
  10   7   8      122.01      148.07      8.47 o 
   0   8   8       12.04        9.70      8.92 o 
   1   8   8       88.38       96.64      6.51 o 
   2   8   8       68.50       76.93      5.60 o 
   3   8   8      138.87      133.78      6.56 o 
   4   8   8       13.78       14.51      3.73 o 
   5   8   8      225.61      207.20      7.13 o 
   6   8   8      428.30      459.32      9.34 o 
   7   8   8      405.56      383.38      8.83 o 
   8   8   8        0.35       -3.54      4.53 o 
   9   8   8      200.06      229.20      8.58 o 
   1   9   8      143.97      149.47      9.76 o 
   2   9   8        7.39        0.07      5.26 o 
   3   9   8        2.66       -1.13      4.52 o 
   4   9   8        0.01       -4.69      4.69 o 
   5   9   8      381.24      393.09     10.16 o 
   6   9   8       62.78       79.29      6.91 o 
   7   9   8       34.63       48.06      5.77 o 
   0  10   8       11.37       -0.14     11.73 o 
   1  10   8        2.74       -3.09      6.81 o 
   2  10   8       65.72       66.91      6.95 o 
   3  10   8        2.50        3.75      6.11 o 
   4  10   8        3.92        8.35      6.73 o 
   1   1   9        0.59        2.02      1.01 o 
   2   1   9      554.67      596.65      5.52 o 
   3   1   9       16.14       16.38      1.84 o 
   4   1   9        0.02        0.79      1.53 o 
   5   1   9       59.92       59.31      2.65 o 
   6   1   9       73.29       66.37      2.75 o 
   7   1   9      206.86      176.79      3.84 o 
   8   1   9       85.25       79.88      3.96 o 
   9   1   9      816.67      786.47      8.98 o 
  10   1   9      550.20      535.10      8.05 o 
  11   1   9       19.77       14.18      3.31 o 
  12   1   9       37.71       27.33      4.02 o 
  13   1   9       23.67       18.57      4.92 o 
  14   1   9       35.88       20.19      6.08 o 
   0   2   9      106.58      110.16      2.96 o 
   1   2   9      155.36      166.56      2.83 o 
   2   2   9     2448.83     2477.84     16.13 o 
   3   2   9      999.25     1103.50      9.23 o 
   4   2   9       85.87       96.45      2.50 o 
   5   2   9      681.53      657.39      7.45 o 
   6   2   9     2449.02     2396.77     19.03 o 
   7   2   9     3203.11     3264.15     24.83 o 
   8   2   9       13.36        6.50      2.55 o 
   9   2   9      200.32      210.22      5.34 o 
  10   2   9        0.29        1.80      3.02 o 
  11   2   9       81.55       93.18      5.03 o 
  12   2   9      103.00       93.35      6.00 o 
  13   2   9      263.18      297.29      8.24 o 
   1   3   9      328.93      253.08      3.67 o 
   2   3   9       11.68       10.48      1.48 o 
   3   3   9      348.49      359.06      4.64 o 
   4   3   9      631.34      577.31      6.25 o 
   5   3   9      711.46      679.00      7.07 o 
   6   3   9      791.47      826.64      9.98 o 
   7   3   9       50.64       37.97      3.06 o 
   8   3   9      809.85      789.86     11.48 o 
   9   3   9      181.96      168.03      4.99 o 
  10   3   9      246.25      220.16      6.45 o 
  11   3   9      141.70      144.04      5.87 o 
  12   3   9      565.21      594.82     11.43 o 
  13   3   9       13.94        9.86      4.99 o 
   0   4   9     1138.92     1144.72     13.72 o 
   1   4   9      637.68      632.11      6.90 o 
   2   4   9      515.68      447.56      5.64 o 
   3   4   9       26.27       23.31      2.53 o 
   4   4   9      394.37      340.12      5.73 o 
   5   4   9      248.76      226.56      4.93 o 
   6   4   9      607.77      619.68      8.59 o 
   7   4   9     1346.90     1351.96     14.37 o 
   8   4   9      208.81      197.90      5.93 o 
   9   4   9      755.99      778.00     12.07 o 
  10   4   9       41.39       50.14      4.81 o 
  11   4   9      271.48      278.41      7.70 o 
  12   4   9        6.49        3.96      4.72 o 
  13   4   9      729.32      813.15     18.53 o 
   1   5   9      969.58      968.64      8.91 o 
   2   5   9      114.42      102.78      3.43 o 
   3   5   9      250.30      246.35      6.25 o 
   4   5   9      676.11      593.08      8.02 o 
   5   5   9       54.90       37.76      3.22 o 
   6   5   9       11.44        9.54      2.74 o 
   7   5   9      605.28      634.51     11.55 o 
   8   5   9     1049.45     1065.03     16.21 o 
   9   5   9        0.52       -1.92      3.85 o 
  10   5   9       42.85       34.11      5.26 o 
  11   5   9       16.91       10.07      4.97 o 
  12   5   9      634.65      699.70     14.37 o 
   0   6   9        5.55        6.94      3.57 o 
   1   6   9       26.75       27.57      4.78 o 
   2   6   9      160.74      143.49      4.61 o 
   3   6   9       11.58        9.64      2.70 o 
   4   6   9      420.35      384.60      6.69 o 
   5   6   9      925.36      880.54     13.64 o 
   6   6   9        1.54        0.99      3.30 o 
   7   6   9      981.81      945.97     15.08 o 
   8   6   9       10.16        2.41      3.95 o 
   9   6   9       45.65       42.68      5.34 o 
  10   6   9       40.09       28.87      5.44 o 
  11   6   9        0.27       -4.12      6.63 o 
   1   7   9       14.98        8.28      3.22 o 
   2   7   9       27.78       22.14      4.69 o 
   3   7   9      959.49      922.12     14.01 o 
   4   7   9        8.95        8.60      3.43 o 
   5   7   9        9.13       10.08      3.54 o 
   6   7   9        2.16       -1.00      3.64 o 
   7   7   9      113.08      120.54      6.70 o 
   8   7   9       21.42       16.16      4.79 o 
   9   7   9        0.44       -4.67      4.67 o 
  10   7   9        0.09       -1.62      5.38 o 
   0   8   9      261.75      280.78     11.07 o 
   1   8   9       39.68       33.77      8.31 o 
   2   8   9        0.05       -0.55      3.83 o 
   3   8   9        0.03       -0.63      3.93 o 
   4   8   9      271.36      269.54      7.91 o 
   5   8   9        8.24        6.68      3.95 o 
   6   8   9        7.18       12.45      4.34 o 
   7   8   9        5.44        0.54      4.80 o 
   8   8   9       15.14       13.29      5.78 o 
   1   9   9       10.30       12.06      7.71 o 
   2   9   9        6.20        1.22      5.78 o 
   3   9   9      125.28      122.79      7.10 o 
   4   9   9       56.18       62.69      6.35 o 
   5   9   9      309.91      324.21      9.50 o 
   6   9   9       23.44       27.14      6.01 o 
   0  10   9      127.34      137.25     17.49 o 
   1  10   9      158.87      179.66     22.55 o 
   2  10   9      247.96      283.41     11.14 o 
   3  10   9      323.64      344.78     12.04 o 
   0   0  10     4074.47     4404.03     56.02 o 
   1   0  10     1206.74     1281.71     14.00 o 
   2   0  10     5743.92     5923.12     68.18 o 
   3   0  10       14.35       10.93      2.69 o 
   4   0  10      843.83      707.84     10.93 o 
   5   0  10     2676.34     2517.80     26.26 o 
   6   0  10     1484.46     1533.83     18.38 o 
   7   0  10      208.26      204.73      5.99 o 
   8   0  10       70.53       73.74      8.42 o 
   9   0  10      273.94      266.21      8.03 o 
  10   0  10       36.67       34.56      4.42 o 
  11   0  10      381.47      393.24     11.29 o 
  12   0  10       19.07       13.89      5.76 o 
  13   0  10      215.30      243.39     10.28 o 
   1   1  10     1670.62     1761.29     11.45 o 
   2   1  10        8.47        8.93      1.57 o 
   3   1  10       15.31        3.72      1.64 o 
   4   1  10     2068.10     2009.56     16.24 o 
   5   1  10       87.33       78.52      2.90 o 
   6   1  10     1153.36     1109.15     10.36 o 
   7   1  10       17.57       31.21      3.21 o 
   8   1  10      853.91      748.99      9.21 o 
   9   1  10      401.40      368.33      6.01 o 
  10   1  10      100.99       91.08      5.66 o 
  11   1  10       35.74       31.88      3.71 o 
  12   1  10      342.01      364.48      7.87 o 
  13   1  10       18.30       10.88      4.90 o 
   0   2  10     2096.69     2159.79     20.89 o 
   1   2  10       10.13        7.25      1.93 o 
   2   2  10     1741.97     1703.43     12.91 o 
   3   2  10       70.63       71.54      2.76 o 
   4   2  10        0.16        0.43      1.78 o 
   5   2  10       84.03       81.42      2.92 o 
   6   2  10      686.68      687.51      8.13 o 
   7   2  10      786.68      748.19      8.77 o 
   8   2  10     1049.06      987.39     11.85 o 
   9   2  10       14.06        8.16      3.01 o 
  10   2  10      167.21      153.77      5.05 o 
  11   2  10       45.17       30.63      4.01 o 
  12   2  10       22.21       13.93      4.53 o 
  13   2  10      297.72      318.19      8.73 o 
   1   3  10      604.24      582.13      6.12 o 
   2   3  10        0.19        0.26      1.57 o 
   3   3  10      177.86      176.47      3.67 o 
   4   3  10      528.12      480.31      6.31 o 
   5   3  10        3.64        1.71      2.02 o 
   6   3  10      882.55      861.73     10.47 o 
   7   3  10      279.85      240.03      5.49 o 
   8   3  10      104.17       95.53      4.49 o 
   9   3  10       21.85       10.81      3.15 o 
  10   3  10      165.46      164.05      7.02 o 
  11   3  10      239.00      228.39      8.12 o 
  12   3  10       22.74       17.35      4.69 o 
  13   3  10       26.49       25.80      5.46 o 
   0   4  10       55.11       66.69      5.20 o 
   1   4  10       57.59       63.59      3.94 o 
   2   4  10       22.93       15.38      2.28 o 
   3   4  10      494.54      499.23      6.61 o 
   4   4  10        2.22       -0.32      2.23 o 
   5   4  10      261.41      271.26      5.51 o 
   6   4  10      230.47      232.09      5.98 o 
   7   4  10      271.41      241.71      9.14 o 
   8   4  10       22.37       22.03      4.59 o 
   9   4  10        0.45        1.91      3.59 o 
  10   4  10        1.09        0.57      3.88 o 
  11   4  10      158.96      147.81      6.18 o 
  12   4  10        4.73        5.76      4.80 o 
   1   5  10      326.98      288.77      4.88 o 
   2   5  10        4.07        5.01      2.33 o 
   3   5  10       43.72       32.89      4.01 o 
   4   5  10      491.99      502.24      8.38 o 
   5   5  10      253.13      250.65      6.08 o 
   6   5  10      461.82      480.31      8.54 o 
   7   5  10      137.97      117.22      5.82 o 
   8   5  10      214.65      205.10      6.97 o 
   9   5  10        3.63       -0.35      4.12 o 
  10   5  10      204.61      229.81      8.17 o 
  11   5  10        3.09        2.25      5.34 o 
   0   6  10        2.74       -3.45      3.45 o 
   1   6  10       94.82      105.99      3.83 o 
   2   6  10      302.28      282.77      5.68 o 
   3   6  10       14.15        8.75      2.80 o 
   4   6  10      517.36      547.29      9.05 o 
   5   6  10      231.27      227.72      6.18 o 
   6   6  10      708.63      726.44     12.75 o 
   7   6  10       79.73       85.54      6.05 o 
   8   6  10      301.92      281.22      8.36 o 
   9   6  10       52.15       52.29      6.01 o 
  10   6  10      203.49      233.60      8.55 o 
   1   7  10      191.61      181.73      5.48 o 
   2   7  10      101.36       99.70      7.48 o 
   3   7  10        6.06        1.53      3.35 o 
   4   7  10      171.29      167.53      5.67 o 
   5   7  10      560.10      529.73      9.65 o 
   6   7  10       47.14       63.26      5.72 o 
   7   7  10       30.34       35.74      5.13 o 
   8   7  10      431.02      439.05     10.83 o 
   9   7  10       12.50        8.08      5.20 o 
   0   8  10      105.42      107.55     10.42 o 
   1   8  10      147.38      136.06      6.20 o 
   2   8  10      706.79      741.02     13.13 o 
   3   8  10        0.14        4.89      4.35 o 
   4   8  10      306.10      303.91      8.58 o 
   5   8  10      129.63      142.06      6.02 o 
   6   8  10      153.22      178.72      7.18 o 
   7   8  10      267.91      295.04      9.23 o 
   8   8  10      192.45      225.17     11.29 o 
   1   9  10        7.39       -0.08      8.01 o 
   2   9  10       38.52       31.22      5.71 o 
   3   9  10        6.35       -1.01      5.02 o 
   4   9  10       12.67       11.12      5.47 o 
   5   9  10        8.20       11.92      5.69 o 
   1   1  11        0.74        0.11      1.46 o 
   2   1  11      126.30      119.50      3.08 o 
   3   1  11      201.87      171.43      4.05 o 
   4   1  11        0.64       -0.37      1.82 o 
   5   1  11      360.17      358.91      5.58 o 
   6   1  11       48.85       54.42      3.54 o 
   7   1  11      282.42      264.68      5.14 o 
   8   1  11      308.13      277.65      5.51 o 
   9   1  11       36.25       15.18      3.32 o 
  10   1  11        9.68        7.44      3.31 o 
  11   1  11        6.10        0.57      3.69 o 
  12   1  11      423.17      415.59      8.60 o 
  13   1  11       21.65       17.08      5.27 o 
   0   2  11     2753.58     2883.03     24.99 o 
   1   2  11      268.74      279.41      4.12 o 
   2   2  11     3671.01     3737.23     27.29 o 
   3   2  11       31.93       20.65      3.01 o 
   4   2  11     3063.84     3104.25     23.48 o 
   5   2  11        1.29       -0.99      2.04 o 
   6   2  11        8.53        9.40      2.32 o 
   7   2  11       16.19        9.51      2.56 o 
   8   2  11      304.67      285.29      6.22 o 
   9   2  11        1.60        3.11      3.10 o 
  10   2  11       13.03        9.36      3.49 o 
  11   2  11      375.60      347.96      7.66 o 
  12   2  11      120.83      135.69      6.88 o 
   1   3  11      470.18      449.84      6.36 o 
   2   3  11        3.84        2.70      1.77 o 
   3   3  11        9.69        7.24      2.00 o 
   4   3  11      370.52      317.67      5.27 o 
   5   3  11      203.55      201.43      4.39 o 
   6   3  11       73.29       76.95      3.97 o 
   7   3  11       38.92       51.09      5.13 o 
   8   3  11      845.14      755.60     10.44 o 
   9   3  11        8.37        2.35      3.28 o 
  10   3  11      252.19      266.06      6.68 o 
  11   3  11        0.01       -0.82      4.25 o 
  12   3  11      508.33      576.26     11.46 o 
   0   4  11      474.20      463.68      9.31 o 
   1   4  11      209.63      198.56      4.09 o 
   2   4  11     5255.23     5285.51     38.26 o 
   3   4  11        0.07        2.01      2.07 o 
   4   4  11     1096.36     1109.81     13.49 o 
   5   4  11        8.24        5.81      2.69 o 
   6   4  11     1168.07     1193.26     13.48 o 
   7   4  11       98.61       84.92      6.20 o 
   8   4  11      403.67      387.42      8.34 o 
   9   4  11       16.13       20.89      4.18 o 
  10   4  11      341.85      356.35      8.73 o 
  11   4  11       43.17       34.23      5.31 o 
  12   4  11       28.17       17.82      5.40 o 
   1   5  11        7.58        1.25      2.21 o 
   2   5  11       45.84       29.43      4.98 o 
   3   5  11       64.19       53.97      5.40 o 
   4   5  11      242.36      212.56      5.74 o 
   5   5  11      183.22      185.28      6.24 o 
   6   5  11      182.52      188.67      7.42 o 
   7   5  11        0.38       -0.79      3.83 o 
   8   5  11       43.98       39.75      4.97 o 
   9   5  11      281.89      275.60      8.54 o 
  10   5  11      305.78      283.22     12.87 o 
  11   5  11       78.98      102.43      7.62 o 
   0   6  11     1044.87     1055.79     21.02 o 
   1   6  11      756.99      757.41      9.76 o 
   2   6  11     1708.45     1642.41     16.36 o 
   3   6  11       51.31       42.77      7.45 o 
   4   6  11      107.50       98.70      4.96 o 
   5   6  11      542.19      540.96     10.85 o 
   6   6  11      391.83      429.68      9.89 o 
   7   6  11        0.00        2.46      4.30 o 
   8   6  11       23.50       17.98      4.98 o 
   9   6  11      146.42      159.52      7.29 o 
  10   6  11        0.32       -1.32      5.10 o 
   1   7  11        0.07        4.30      4.17 o 
   2   7  11      264.06      242.45      7.29 o 
   3   7  11        3.59       -3.36      3.74 o 
   4   7  11        2.02        1.42      4.27 o 
   5   7  11       19.47       10.92      4.31 o 
   6   7  11      128.43      130.29      6.63 o 
   7   7  11       82.13       76.64      6.53 o 
   8   7  11       63.90       51.93      6.36 o 
   9   7  11       29.96       25.44      6.83 o 
   0   8  11       63.40       71.28      8.82 o 
   1   8  11        0.36       -4.59      5.29 o 
   2   8  11      108.65      113.78      8.43 o 
   3   8  11       15.67       19.58      5.11 o 
   4   8  11        0.74       -4.82      4.82 o 
   5   8  11        9.84       11.52      4.99 o 
   6   8  11        4.71        1.77      5.12 o 
   7   8  11        5.60        6.56      5.55 o 
   1   9  11      193.32      183.72     11.17 o 
   2   9  11        0.69       -2.18      6.89 o 
   3   9  11        2.36        1.87      5.42 o 
   4   9  11        0.53        3.71      5.76 o 
   0   0  12      171.26      179.71     19.80 o 
   1   0  12       20.02       16.81      3.15 o 
   2   0  12    10051.19     9712.91     96.77 o 
   3   0  12      322.59      303.66      7.82 o 
   4   0  12     1775.50     1780.66     24.27 o 
   5   0  12       13.03       13.25      3.03 o 
   6   0  12     1108.07     1101.13     15.24 o 
   7   0  12       46.96       39.69      5.04 o 
   8   0  12      520.31      481.72      9.92 o 
   9   0  12      103.79      101.14      7.42 o 
  10   0  12      402.45      463.36     10.44 o 
  11   0  12       39.87       24.42      8.88 o 
  12   0  12       71.24       96.69     13.46 o 
   1   1  12       16.12        9.11      1.92 o 
   2   1  12       28.09       28.97      2.66 o 
   3   1  12      298.68      275.57      4.79 o 
   4   1  12      539.60      476.80      6.57 o 
   5   1  12       18.71       14.93      2.49 o 
   6   1  12       88.22      100.45      3.63 o 
   7   1  12      236.28      236.65      5.05 o 
   8   1  12      302.23      282.22      5.70 o 
   9   1  12       44.55       30.11      3.76 o 
  10   1  12      963.15      978.64     12.94 o 
  11   1  12        6.87        7.89      4.05 o 
  12   1  12      435.84      466.06     10.40 o 
   0   2  12       12.53        3.65      3.05 o 
   1   2  12      468.49      481.29      5.71 o 
   2   2  12     2075.75     2009.12     17.82 o 
   3   2  12      291.16      278.88      4.88 o 
   4   2  12     2854.21     2841.69     22.19 o 
   5   2  12      276.98      243.67      4.83 o 
   6   2  12      382.13      326.32      5.74 o 
   7   2  12       38.89       25.59      4.34 o 
   8   2  12       52.03       35.42      3.77 o 
   9   2  12       15.60        6.18      3.37 o 
  10   2  12      161.49      171.31      5.68 o 
  11   2  12      278.61      240.79      6.67 o 
  12   2  12       61.79       38.76      5.62 o 
   1   3  12       51.54       41.67      3.25 o 
   2   3  12       34.36       27.49      2.76 o 
   3   3  12       67.14       64.31      3.58 o 
   4   3  12      249.51      211.22      4.51 o 
   5   3  12       25.35        7.38      2.83 o 
   6   3  12      334.52      317.90      6.40 o 
   7   3  12      105.80       96.27      4.74 o 
   8   3  12      101.83      103.65      6.37 o 
   9   3  12       53.02       51.52      5.41 o 
  10   3  12       52.15       28.39      4.35 o 
  11   3  12       77.90       72.68      5.90 o 
  12   3  12       58.03       45.00      9.97 o 
   0   4  12      154.84      134.49     10.32 o 
   1   4  12      125.58      124.62      3.61 o 
   2   4  12      258.45      274.92      5.03 o 
   3   4  12       13.71       11.16      4.00 o 
   4   4  12        5.63        9.18      3.10 o 
   5   4  12      101.81       85.20      5.16 o 
   6   4  12        5.09        0.23      2.99 o 
   7   4  12       40.33       31.89      3.87 o 
   8   4  12       16.51       11.91      3.58 o 
   9   4  12        0.06       -3.36      4.10 o 
  10   4  12       17.39       14.68      4.59 o 
  11   4  12       33.58       28.53      5.43 o 
   1   5  12      625.36      653.22      9.54 o 
   2   5  12       60.50       51.75      7.45 o 
   3   5  12       13.40        4.68      3.13 o 
   4   5  12      241.23      241.34      6.20 o 
   5   5  12        0.37       -1.06      3.41 o 
   6   5  12      138.78      143.79      8.42 o 
   7   5  12       86.13       96.94      9.85 o 
   8   5  12      290.43      280.25      8.62 o 
   9   5  12      496.83      512.42     11.73 o 
  10   5  12      182.43      173.15      7.81 o 
   0   6  12      990.26     1008.02     32.54 o 
   1   6  12      112.19      103.09      8.84 o 
   2   6  12      841.11      850.48     14.06 o 
   3   6  12        6.82        1.39      3.21 o 
   4   6  12      572.95      577.55      9.88 o 
   5   6  12       14.06        8.35      4.32 o 
   6   6  12       76.86       80.14      6.80 o 
   7   6  12       27.66       30.15      5.11 o 
   8   6  12      360.30      409.43     10.55 o 
   9   6  12       41.53       34.58      6.09 o 
   1   7  12       50.76       48.77      5.08 o 
   2   7  12       85.07       61.80      5.51 o 
   3   7  12      108.23      104.04     11.15 o 
   4   7  12      542.22      531.35     11.12 o 
   5   7  12       19.55       17.01      4.80 o 
   6   7  12      180.73      195.78      7.65 o 
   7   7  12      184.55      176.50      7.64 o 
   8   7  12      355.94      386.35     10.73 o 
   0   8  12      514.48      549.04     16.19 o 
   1   8  12        2.32        2.17      5.85 o 
   2   8  12      961.66      979.49     18.49 o 
   3   8  12       86.36       74.63      9.60 o 
   4   8  12      373.08      427.69     13.14 o 
   5   8  12       38.09       53.64      8.49 o 
   6   8  12      237.39      228.23      9.99 o 
   1   9  12        2.86       -0.45      8.79 o 
   2   9  12       19.31       17.09      7.15 o 
   1   1  13       59.08       60.00      3.53 o 
   2   1  13       60.04       50.03      6.09 o 
   3   1  13       41.97       43.10      3.08 o 
   4   1  13     1050.64      989.35     11.33 o 
   5   1  13      302.42      276.90      5.26 o 
   6   1  13      461.13      462.31      7.04 o 
   7   1  13        6.65        4.32      2.66 o 
   8   1  13       41.33       41.22      3.62 o 
   9   1  13        1.11        4.42      3.54 o 
  10   1  13      137.56      149.48      5.71 o 
  11   1  13       13.21        6.38      4.26 o 
  12   1  13       89.02      130.78     10.16 o 
   0   2  13       80.01       85.76      6.73 o 
   1   2  13        6.67        6.33      2.59 o 
   2   2  13     1136.33     1097.34     10.87 o 
   3   2  13      854.21      888.95     10.90 o 
   4   2  13      422.53      421.53      6.96 o 
   5   2  13        2.26        2.83      2.51 o 
   6   2  13      728.40      680.59      8.75 o 
   7   2  13      271.06      267.94      6.16 o 
   8   2  13      359.91      339.55      7.19 o 
   9   2  13       96.62       87.48      5.16 o 
  10   2  13      283.54      278.82      7.12 o 
  11   2  13       95.96       74.28      5.51 o 
   1   3  13      120.93      125.35      4.37 o 
   2   3  13        9.64        9.88      2.56 o 
   3   3  13       72.52       74.23      3.59 o 
   4   3  13     1982.54     1915.73     18.19 o 
   5   3  13       13.84        4.92      2.93 o 
   6   3  13      479.95      515.82      8.38 o 
   7   3  13       25.14       21.00      3.43 o 
   8   3  13      308.89      296.92      6.91 o 
   9   3  13       33.21       21.72      3.96 o 
  10   3  13     1003.80     1047.51     14.04 o 
  11   3  13       12.08       -0.18      4.88 o 
   0   4  13      318.66      301.83      8.25 o 
   1   4  13       64.32       55.65      5.14 o 
   2   4  13     2020.81     2006.03     18.65 o 
   3   4  13       18.56       17.23      3.33 o 
   4   4  13     1008.91     1028.54     13.50 o 
   5   4  13      112.96      116.89      4.42 o 
   6   4  13      449.25      433.75      7.84 o 
   7   4  13       16.04       10.14      3.64 o 
   8   4  13      326.54      302.48      7.16 o 
   9   4  13      171.28      178.44      6.57 o 
  10   4  13       86.30      111.46      8.37 o 
   1   5  13      123.92      111.30      4.69 o 
   2   5  13       38.81       29.29      4.23 o 
   3   5  13      236.59      233.61      6.35 o 
   4   5  13      501.98      496.55      9.10 o 
   5   5  13        0.02        1.71      3.52 o 
   6   5  13      159.49      155.07      5.86 o 
   7   5  13       21.03       29.47      5.99 o 
   8   5  13      457.58      458.01     11.12 o 
   9   5  13      190.85      203.10      8.13 o 
   0   6  13       17.44       12.39      6.02 o 
   1   6  13      306.07      294.31      7.94 o 
   2   6  13      247.32      257.91      9.06 o 
   3   6  13      189.26      184.13      6.66 o 
   4   6  13      135.42      126.52      5.60 o 
   5   6  13        8.93        6.15      4.59 o 
   6   6  13       61.22       78.26      7.45 o 
   7   6  13        4.30       -0.61      4.89 o 
   8   6  13      293.97      283.42      9.29 o 
   1   7  13      305.42      295.78      8.41 o 
   2   7  13      119.38      139.99      7.58 o 
   3   7  13       11.81       -6.04      6.64 o 
   4   7  13       10.28        6.43      4.92 o 
   5   7  13        0.99        0.41      5.72 o 
   6   7  13        5.69        7.07      5.20 o 
   7   7  13       35.06       27.01      6.15 o 
   0   8  13      233.86      200.71     11.52 o 
   1   8  13       20.83       27.39     10.20 o 
   2   8  13       10.35        9.88      6.90 o 
   3   8  13       60.69       41.84      9.27 o 
   4   8  13        0.06        1.67      7.93 o 
   5   8  13       38.29       63.48     14.66 o 
   0   0  14       75.49       79.43      9.83 o 
   1   0  14      913.27      940.67     19.23 o 
   2   0  14      662.89      649.04     15.36 o 
   3   0  14      245.54      257.69      7.69 o 
   4   0  14     1193.87     1230.73     23.10 o 
   5   0  14        0.04        1.06      3.78 o 
   6   0  14      181.34      192.26      6.53 o 
   7   0  14      810.43      776.36     13.23 o 
   8   0  14      831.38      789.22     13.84 o 
   9   0  14      722.10      773.77     14.06 o 
  10   0  14      239.76      237.32      9.97 o 
  11   0  14      201.12      181.15      9.46 o 
   1   1  14       24.61       15.29      3.31 o 
   2   1  14      498.37      525.41      7.74 o 
   3   1  14       86.15       89.46      3.85 o 
   4   1  14      752.65      710.11      9.52 o 
   5   1  14      151.64      149.10      4.21 o 
   6   1  14      269.06      291.01      5.72 o 
   7   1  14      142.33      147.11      4.55 o 
   8   1  14      519.11      500.46      8.83 o 
   9   1  14       24.53       19.54      4.04 o 
  10   1  14      465.92      524.65      9.65 o 
  11   1  14       96.52      117.63      6.73 o 
   0   2  14      350.48      329.74     11.44 o 
   1   2  14        6.83        3.43      3.06 o 
   2   2  14      958.38      976.09     12.42 o 
   3   2  14       51.11       53.37      6.54 o 
   4   2  14       28.03       20.70      4.79 o 
   5   2  14       39.70       29.23      3.16 o 
   6   2  14      177.99      187.53      4.89 o 
   7   2  14      379.24      381.05      7.56 o 
   8   2  14      258.44      261.37      6.56 o 
   9   2  14      171.04      173.88      6.52 o 
  10   2  14        7.57        6.79      4.30 o 
  11   2  14       96.54      129.38      8.65 o 
   1   3  14       11.69        9.21      3.09 o 
   2   3  14      192.40      199.05      6.21 o 
   3   3  14       97.84       94.00      4.03 o 
   4   3  14      220.00      225.04      5.69 o 
   5   3  14       51.96       49.82      5.66 o 
   6   3  14       13.06        8.45      3.34 o 
   7   3  14       16.86       13.40      3.66 o 
   8   3  14       27.62       15.18      4.18 o 
   9   3  14        2.98        2.17      4.12 o 
  10   3  14      100.05       99.29      6.04 o 
   0   4  14      441.98      422.22     18.32 o 
   1   4  14       75.17       83.83      7.09 o 
   2   4  14       45.25       50.99      4.22 o 
   3   4  14        1.18       -1.22      3.65 o 
   4   4  14      246.04      239.18      6.58 o 
   5   4  14       20.69       22.44      3.74 o 
   6   4  14       23.88       25.43      3.86 o 
   7   4  14      110.05      121.73      5.67 o 
   8   4  14        0.01        3.68      4.40 o 
   9   4  14        7.98        4.11      4.87 o 
   1   5  14      174.04      150.36      5.99 o 
   2   5  14       40.32       28.98      4.49 o 
   3   5  14      128.76      130.31      5.97 o 
   4   5  14      126.02      115.05      5.49 o 
   5   5  14        5.51        1.59      4.14 o 
   6   5  14       52.29       41.53      7.62 o 
   7   5  14        5.70        1.39      5.06 o 
   8   5  14        2.67       -0.41      5.18 o 
   9   5  14       89.80       96.43      7.74 o 
   0   6  14      357.37      345.25     12.34 o 
   1   6  14       45.64       38.36      5.98 o 
   2   6  14     1909.00     1947.18     23.82 o 
   3   6  14      209.41      218.11      7.52 o 
   4   6  14      258.44      266.43      8.19 o 
   5   6  14       91.97      113.37      8.70 o 
   6   6  14      113.11      118.43      7.71 o 
   7   6  14      249.12      288.07      9.44 o 
   1   7  14      101.89       93.74      8.01 o 
   2   7  14      189.47      180.47     11.45 o 
   3   7  14       33.71       31.41      8.36 o 
   4   7  14      229.97      234.71      9.50 o 
   5   7  14      138.55      157.29      9.15 o 
   6   7  14       87.09      106.09      9.38 o 
   0   8  14      118.30      126.87     15.87 o 
   1   8  14        7.08       -0.72      7.06 o 
   2   8  14      474.93      456.24     19.43 o 
   1   1  15      666.58      704.20     11.80 o 
   2   1  15      167.20      158.11      5.64 o 
   3   1  15      160.26      154.03      4.62 o 
   4   1  15       43.95       41.26      3.32 o 
   5   1  15        4.48        2.89      2.84 o 
   6   1  15       70.57       82.56      7.37 o 
   7   1  15       34.21       42.24      4.87 o 
   8   1  15       55.13       53.28      6.62 o 
   9   1  15       14.00        7.43      4.15 o 
  10   1  15      164.18      161.75      6.50 o 
   0   2  15      280.70      272.01     10.25 o 
   1   2  15       78.20       78.41      5.14 o 
   2   2  15     1274.30     1232.82     17.81 o 
   3   2  15      104.93      101.59      5.82 o 
   4   2  15      215.23      211.35      5.45 o 
   5   2  15       34.01       30.36      4.19 o 
   6   2  15        5.05        6.85      3.41 o 
   7   2  15      143.22      142.91      5.32 o 
   8   2  15       24.18       18.76      4.14 o 
   9   2  15      146.20      144.61      6.09 o 
  10   2  15      168.95      191.25      6.74 o 
   1   3  15      912.15      932.80     14.12 o 
   2   3  15       11.69       12.44      4.46 o 
   3   3  15      548.81      576.33      9.64 o 
   4   3  15       95.85      104.10      4.95 o 
   5   3  15      377.90      388.79      8.32 o 
   6   3  15      243.05      254.52      6.38 o 
   7   3  15      108.74      112.85      7.14 o 
   8   3  15      451.94      414.96      8.50 o 
   9   3  15        0.07       -0.13      4.38 o 
   0   4  15      579.66      581.94     21.60 o 
   1   4  15        8.45        9.12      4.91 o 
   2   4  15      726.37      722.54     11.20 o 
   3   4  15      124.14      124.46      6.00 o 
   4   4  15      104.92      116.70     10.32 o 
   5   4  15       31.45       31.04      4.50 o 
   6   4  15        5.41        1.80      3.86 o 
   7   4  15      624.17      681.09     10.83 o 
   8   4  15       25.17       32.19      4.81 o 
   9   4  15      100.08      110.65      9.78 o 
   1   5  15      921.44      955.93     17.25 o 
   2   5  15        2.74        2.51      4.39 o 
   3   5  15        8.33        3.98      4.41 o 
   4   5  15      155.88      138.06      6.59 o 
   5   5  15      134.33      135.16      6.54 o 
   6   5  15        2.42        6.62      4.63 o 
   7   5  15      160.52      177.12      7.81 o 
   8   5  15      400.14      443.58     13.62 o 
   0   6  15       27.56       18.39      9.56 o 
   1   6  15       58.11       33.68      8.60 o 
   2   6  15        1.62       -1.29      5.48 o 
   3   6  15       39.91       28.83      5.56 o 
   4   6  15        7.87        6.30      5.16 o 
   5   6  15        0.96       -0.19      6.10 o 
   6   6  15       64.65       66.88     10.01 o 
   1   7  15      164.03      146.86      8.83 o 
   2   7  15       23.56       18.14      6.74 o 
   3   7  15       21.93       23.23      8.80 o 
   4   7  15       71.64       72.26     10.67 o 
   0   0  16      526.45      526.28     20.74 o 
   1   0  16      474.42      457.49     13.60 o 
   2   0  16      128.41      115.76      7.55 o 
   3   0  16        9.58       13.45     10.25 o 
   4   0  16       57.06       57.56      7.76 o 
   5   0  16      154.94      165.72      7.30 o 
   6   0  16      288.68      305.11      9.68 o 
   7   0  16      521.58      559.67     13.27 o 
   8   0  16       42.07       61.55      9.52 o 
   9   0  16       10.36       -7.91      7.91 o 
   1   1  16     2596.21     2651.70     29.28 o 
   2   1  16       51.01       45.79      4.89 o 
   3   1  16      431.43      421.92      9.31 o 
   4   1  16      107.28      111.77      5.45 o 
   5   1  16      892.21      871.76     11.63 o 
   6   1  16       10.74       14.78      3.42 o 
   7   1  16      304.82      319.68      6.74 o 
   8   1  16      366.64      409.74      9.07 o 
   9   1  16        5.21        7.56      4.71 o 
   0   2  16      457.49      494.87     16.23 o 
   1   2  16      167.01      162.40      6.15 o 
   2   2  16        4.40        2.43      3.86 o 
   3   2  16      103.85      107.10      5.78 o 
   4   2  16       75.30       92.79      5.34 o 
   5   2  16       87.49      103.26      5.15 o 
   6   2  16      175.27      184.01      5.82 o 
   7   2  16      172.76      177.05      5.97 o 
   8   2  16       20.28       15.32      4.46 o 
   9   2  16      104.84      124.12      6.78 o 
   1   3  16       44.40       39.84      4.59 o 
   2   3  16       47.66       45.68      4.83 o 
   3   3  16      100.95       90.27      7.50 o 
   4   3  16        2.04       -0.74      4.28 o 
   5   3  16       29.51       22.02      4.66 o 
   6   3  16       42.02       42.00      5.52 o 
   7   3  16      224.43      221.83      6.55 o 
   8   3  16       88.43      106.67      6.24 o 
   0   4  16       48.23       62.26     11.85 o 
   1   4  16       84.62       88.91      7.57 o 
   2   4  16      179.65      164.63      7.69 o 
   3   4  16       88.63       81.62      6.16 o 
   4   4  16       16.00       15.62      4.67 o 
   5   4  16       13.27       16.42      5.03 o 
   6   4  16       10.43        7.14      4.63 o 
   7   4  16       16.76        6.99      4.54 o 
   1   5  16       17.97       10.29      5.48 o 
   2   5  16       61.97       63.09      7.75 o 
   3   5  16       59.19       61.44      9.16 o 
   4   5  16      206.42      221.00      9.41 o 
   5   5  16      283.03      304.92      9.23 o 
   6   5  16      141.27      156.34      7.58 o 
   0   6  16      187.66      173.93     14.91 o 
   1   6  16       67.36       50.34      8.63 o 
   2   6  16      126.00      112.33     15.30 o 
   3   6  16        4.28        2.53      5.43 o 
   4   6  16       14.72        7.11      5.81 o 
   1   1  17      166.40      199.92      7.02 o 
   2   1  17      295.83      288.06      8.06 o 
   3   1  17      348.68      345.78      8.67 o 
   4   1  17        8.95        9.43      4.45 o 
   5   1  17      134.13      139.42      6.43 o 
   6   1  17        1.08       -3.79      3.79 o 
   7   1  17       47.12       40.14      5.62 o 
   8   1  17        0.03       -0.74      4.56 o 
   0   2  17      687.67      722.64     18.27 o 
   1   2  17       23.08       19.25      4.51 o 
   2   2  17       12.45       17.68      4.36 o 
   3   2  17       85.93       92.38      8.70 o 
   4   2  17       13.80       12.67      4.56 o 
   5   2  17      246.35      269.62      7.85 o 
   6   2  17       59.26       73.07     13.72 o 
   7   2  17      187.32      182.35      6.80 o 
   8   2  17        0.67       -2.19      4.52 o 
   1   3  17      711.59      741.67     13.16 o 
   2   3  17       21.84       25.20      4.96 o 
   3   3  17      787.95      832.69     14.28 o 
   4   3  17       88.74       80.94      7.60 o 
   5   3  17      883.11      896.53     15.36 o 
   6   3  17       16.02       18.46      5.54 o 
   7   3  17      450.56      448.68     10.18 o 
   0   4  17       42.12       42.02     10.51 o 
   1   4  17      136.22      124.71      6.75 o 
   2   4  17       77.44       73.04      7.53 o 
   3   4  17      386.59      413.69     11.83 o 
   4   4  17        1.36       -2.46      5.50 o 
   5   4  17      190.61      197.76      7.95 o 
   6   4  17      391.93      405.93     10.68 o 
   1   5  17      426.90      457.20     12.46 o 
   2   5  17       47.88       54.10     15.70 o 
   3   5  17      299.79      282.89     10.28 o 
   4   5  17       13.27       12.67      5.78 o 
   5   5  17      778.35      870.91     22.27 o 
   0   6  17        4.87       11.66     11.14 o 
   1   6  17      116.47       74.27     10.04 o 
   2   6  17      126.21      130.12     11.75 o 
   0   0  18      308.39      330.34     17.80 o 
   1   0  18      469.06      490.52     15.17 o 
   2   0  18      341.50      358.24     13.03 o 
   3   0  18      301.00      303.81     12.42 o 
   4   0  18      101.02      110.95     10.21 o 
   5   0  18      198.49      195.70     10.59 o 
   6   0  18      191.69      250.16     11.82 o 
   7   0  18      199.55      192.65     11.12 o 
   1   1  18     1135.30     1208.13     18.03 o 
   2   1  18      113.75      116.05      7.37 o 
   3   1  18     1960.10     2015.23     31.10 o 
   4   1  18      349.62      369.83      9.60 o 
   5   1  18      496.07      497.02     11.09 o 
   6   1  18       56.71       68.80      6.40 o 
   7   1  18       52.91       69.32     13.56 o 
   0   2  18       68.22       85.82     14.72 o 
   1   2  18        0.42        1.80      4.59 o 
   2   2  18        0.93        0.05      4.88 o 
   3   2  18       75.57       83.58      6.26 o 
   4   2  18       12.42       10.22      5.25 o 
   5   2  18       49.41       48.89      7.05 o 
   6   2  18      157.45      179.63      8.98 o 
   1   3  18      554.98      571.43     11.81 o 
   2   3  18       15.97       12.42      4.94 o 
   3   3  18       15.11       10.65      6.05 o 
   4   3  18        0.76        8.02      6.14 o 
   5   3  18       85.60       72.33      7.74 o 
   0   4  18       26.35       27.14     10.28 o 
   1   4  18        0.17        3.80      5.96 o 
   2   4  18       12.08        7.47      5.97 o 
   3   4  18      140.26      167.99      9.15 o 
   4   4  18        0.58        1.39      6.24 o 
   1   5  18      144.30      128.03     11.70 o 
   2   5  18       73.00       79.66     10.54 o 
   1   1  19       28.05       39.41      5.63 o 
   2   1  19      121.90      139.21      7.67 o 
   3   1  19      107.21      130.38      7.68 o 
   4   1  19       61.72       71.11      6.61 o 
   5   1  19      139.41      159.60      8.15 o 
   0   2  19      131.77      129.59     11.08 o 
   1   2  19       52.26       58.50      7.28 o 
   2   2  19        2.51        0.59      4.93 o 
   3   2  19      154.67      159.34      7.13 o 
   4   2  19       32.63       36.59      5.85 o 
   1   3  19      975.53     1058.07     17.32 o 
   2   3  19       19.48       16.20      5.72 o 
   3   3  19      516.15      573.11     14.45 o 
   0   0  20      139.27      148.19     16.91 o 
   1   0  20       44.61       49.94     15.06 o 
   2   0  20      327.03      352.97     14.35 o 
   1   1  20      272.00      308.21      9.54 o 
                                                 
